# Supplementary material for: Genetic mapping of microbial and host traits reveals production of immunomodulatory lipids by Akkermansia muciniphila in the murine gut
Source: Nat Microbiol. Author manuscript; Available in PMC 2023 Mar 9. (PMC9981464; doi:10.1038/s41564-023-01326-w)
Supplement: Supplementary Tables 1–16 [file NIHMS1875196-supplement-Supplementary_Tables_1_16.xlsx]

## Sheet: TableS1
Supplementary Table 1. DO gut microbiome metagene annotation.
metagene_ID	KO	KO_def	KO_score	evalue	ncbi_superkingdom	ncbi_phylum	ncbi_class	ncbi_order	ncbi_family	ncbi_genus	ncbi_species
DO021_gene_100	K03710	GntR family transcriptional regulator	172	1e-64	Bacteria	Firmicutes	Clostridia	Clostridiales	NA	NA	NA
DO021_gene_10002	K03629	recF; DNA replication and repair protein RecF	476	2.3e-179	Bacteria	NA	NA	NA	NA	NA	NA
DO021_gene_10003	K02470	gyrB; DNA gyrase subunit B [EC:5.99.1.3]	1010	0	Bacteria	NA	NA	NA	NA	NA	NA
DO021_gene_10004	K02469	gyrA; DNA gyrase subunit A [EC:5.99.1.3]	1230	0	Bacteria	NA	NA	NA	NA	NA	NA
DO021_gene_10019	K06147	ABCB-BAC; ATP-binding cassette, subfamily B, bacterial	623	9.8e-297	Bacteria	NA	NA	NA	NA	NA	NA
DO021_gene_10025	K06950	uncharacterized protein	134	8.9e-115	Bacteria	Firmicutes	Clostridia	Clostridiales	Lachnospiraceae	NA	Lachnospiraceae bacterium 28-4
DO021_gene_10028	K09770	uncharacterized protein	169	4.4e-73	Bacteria	Firmicutes	Clostridia	Clostridiales	Lachnospiraceae	NA	Lachnospiraceae bacterium 28-4
DO021_gene_10029	K02341	holB; DNA polymerase III subunit delta' [EC:2.7.7.7]	361	9.2e-183	Bacteria	Firmicutes	Clostridia	Clostridiales	Lachnospiraceae	NA	Lachnospiraceae bacterium 28-4
DO021_gene_1003	K09157	uncharacterized protein	742	8.2e-235	Bacteria	NA	NA	NA	NA	NA	NA
DO021_gene_10032	K07056	rsmI; 16S rRNA (cytidine1402-2'-O)-methyltransferase [EC:2.1.1.198]	379	2.9e-156	Bacteria	Firmicutes	Clostridia	Clostridiales	Lachnospiraceae	NA	Lachnospiraceae bacterium 28-4
DO021_gene_10045	K03616	rnfB; Na+-translocating ferredoxin:NAD+ oxidoreductase subunit B [EC:7.2.1.2]	308	2.5e-90	Bacteria	Firmicutes	NA	NA	NA	NA	NA
DO021_gene_10047	K03613	rnfE; Na+-translocating ferredoxin:NAD+ oxidoreductase subunit E	281	2.1e-105	Bacteria	NA	NA	NA	NA	NA	NA
DO021_gene_10049	K03614	rnfD; Na+-translocating ferredoxin:NAD+ oxidoreductase subunit D [EC:7.2.1.2]	341	7.6e-147	Bacteria	NA	NA	NA	NA	NA	NA
DO021_gene_10050	K03615	rnfC; Na+-translocating ferredoxin:NAD+ oxidoreductase subunit C [EC:7.2.1.2]	542	4.8e-216	Bacteria	NA	NA	NA	NA	NA	NA
DO021_gene_10062	K01586	lysA; diaminopimelate decarboxylase [EC:4.1.1.20]	151	1.3e-181	Bacteria	NA	NA	NA	NA	NA	bacterium 0.1xD8-71
DO021_gene_10068	K01924	murC; UDP-N-acetylmuramate--alanine ligase [EC:6.3.2.8]	565	6.8e-221	Bacteria	Firmicutes	Clostridia	Clostridiales	Lachnospiraceae	NA	NA
DO021_gene_10071	K00975	glgC; glucose-1-phosphate adenylyltransferase [EC:2.7.7.27]	552	1.6e-183	Bacteria	NA	NA	NA	NA	NA	NA
DO021_gene_10072	K06412	spoVG; stage V sporulation protein G	143	2.8e-38	Bacteria	NA	NA	NA	NA	NA	NA
DO021_gene_10075	K01056	PTH1; peptidyl-tRNA hydrolase, PTH1 family [EC:3.1.1.29]	239	3e-91	Bacteria	Firmicutes	Clostridia	Clostridiales	Lachnospiraceae	NA	NA
DO021_gene_10076	K03723	mfd; transcription-repair coupling factor (superfamily II helicase) [EC:3.6.4.-]	1299	0	Bacteria	Firmicutes	Clostridia	Clostridiales	Lachnospiraceae	NA	NA
DO021_gene_10100	K02867	RP-L11; large subunit ribosomal protein L11	238	2.7e-67	Bacteria	NA	NA	NA	NA	NA	NA
DO021_gene_10105	K03043	rpoB; DNA-directed RNA polymerase subunit beta [EC:2.7.7.6]	2041	0	Bacteria	NA	NA	NA	NA	NA	NA
DO021_gene_10109	K09787	uncharacterized protein	112	1.6e-33	Bacteria	NA	NA	NA	NA	NA	NA
DO021_gene_10111	K03568	tldD; TldD protein	379	4.6e-228	Bacteria	Firmicutes	Clostridia	Clostridiales	Lachnospiraceae	Acetatifactor	Acetatifactor muris
DO021_gene_10112	K03555	mutS; DNA mismatch repair protein MutS	1185	0	Bacteria	NA	NA	NA	NA	NA	NA
DO021_gene_10113	K06147	ABCB-BAC; ATP-binding cassette, subfamily B, bacterial	212	0	Bacteria	NA	NA	NA	NA	NA	NA
DO021_gene_10119	K06871	uncharacterized protein	196	9.2e-109	Bacteria	Firmicutes	NA	NA	NA	NA	NA
DO021_gene_101196	K02939	RP-L9; large subunit ribosomal protein L9	143	3.1e-50	Bacteria	Firmicutes	Clostridia	Clostridiales	Ruminococcaceae	Angelakisella	Angelakisella massiliensis
DO021_gene_10123	K02004	ABC.CD.P; putative ABC transport system permease protein	277	0	Bacteria	NA	NA	NA	NA	NA	NA
DO021_gene_10143	K06015	E3.5.1.81; N-acyl-D-amino-acid deacylase [EC:3.5.1.81]	211	2.5e-201	Bacteria	Firmicutes	NA	NA	NA	NA	NA
DO021_gene_10155	K03292	TC.GPH; glycoside/pentoside/hexuronide:cation symporter, GPH family	88	1.8e-78	Bacteria	NA	NA	NA	NA	NA	NA
DO021_gene_101648	K03111	ssb; single-strand DNA-binding protein	216	1.1e-68	Bacteria	Firmicutes	Clostridia	Clostridiales	NA	NA	NA
DO021_gene_10167	K06213	mgtE; magnesium transporter	454	1.5e-180	Bacteria	NA	NA	NA	NA	NA	NA
DO021_gene_10176	K00805	hepST; heptaprenyl diphosphate synthase [EC:2.5.1.30]	128	3.7e-44	Bacteria	NA	NA	NA	NA	NA	NA
DO021_gene_10177	K13940	sulD; dihydroneopterin aldolase / 2-amino-4-hydroxy-6-hydroxymethyldihydropteridine diphosphokinase [EC:4.1.2.25 2.7.6.3]	250	3.4e-112	Bacteria	NA	NA	NA	NA	NA	NA
DO021_gene_10179	K01495	GCH1; GTP cyclohydrolase IA [EC:3.5.4.16]	247	1.5e-81	Bacteria	NA	NA	NA	NA	NA	NA
DO021_gene_10185	K19509	PTS-Gfr-EIID; PTS system, fructoselysine/glucoselysine-specific IID component	287	4.9e-129	Bacteria	Firmicutes	Clostridia	Clostridiales	Lachnospiraceae	NA	Lachnospiraceae bacterium 28-4
DO021_gene_10186	K19508	PTS-Gfr-EIIC; PTS system, fructoselysine/glucoselysine-specific IIC component	216	5.9e-126	Bacteria	Firmicutes	Clostridia	Clostridiales	Lachnospiraceae	NA	Lachnospiraceae bacterium 28-4
DO021_gene_10187	K19507	PTS-Gfr-EIIB; PTS system, fructoselysine/glucoselysine-specific IIB component [EC:2.7.1.-]	150	9.9e-79	Bacteria	Firmicutes	Clostridia	Clostridiales	Lachnospiraceae	NA	Lachnospiraceae bacterium 28-4
DO021_gene_10190	K03710	GntR family transcriptional regulator	104	1.5e-135	Bacteria	Firmicutes	Clostridia	Clostridiales	Lachnospiraceae	NA	Lachnospiraceae bacterium 28-4
DO021_gene_10199	K06215	pdxS; pyridoxal 5'-phosphate synthase pdxS subunit [EC:4.3.3.6]	492	2.2e-148	Bacteria	NA	NA	NA	NA	NA	NA
DO021_gene_10200	K08681	pdxT; 5'-phosphate synthase pdxT subunit [EC:4.3.3.6]	240	3.7e-75	Bacteria	NA	NA	NA	NA	NA	NA
DO021_gene_10202	K01740	metY; O-acetylhomoserine (thiol)-lyase [EC:2.5.1.49]	609	1.8e-218	Bacteria	NA	NA	NA	NA	NA	NA
DO021_gene_10208	K10118	msmF; raffinose/stachyose/melibiose transport system permease protein	289	4.9e-111	Bacteria	NA	NA	NA	NA	NA	bacterium C-53
DO021_gene_10209	K10119	msmG; raffinose/stachyose/melibiose transport system permease protein	293	1.7e-121	Bacteria	NA	NA	NA	NA	NA	bacterium C-53
DO021_gene_1021	K17320	lplC; putative aldouronate transport system permease protein	205	3.1e-81	Bacteria	NA	NA	NA	NA	NA	NA
DO021_gene_10214	K01813	rhaA; L-rhamnose isomerase [EC:5.3.1.14]	576	1.3e-202	Bacteria	NA	NA	NA	NA	NA	NA
DO021_gene_10215	K00848	rhaB; rhamnulokinase [EC:2.7.1.5]	545	1.9e-186	Bacteria	NA	NA	NA	NA	NA	NA
DO021_gene_10217	K00943	tmk; dTMP kinase [EC:2.7.4.9]	155	1.3e-82	Bacteria	Firmicutes	Clostridia	Clostridiales	Lachnospiraceae	NA	NA
DO021_gene_10219	K01567	pdaA; peptidoglycan-N-acetylmuramic acid deacetylase [EC:3.5.1.-]	289	6e-119	Bacteria	NA	NA	NA	NA	NA	NA
DO021_gene_102216	K01868	TARS; threonyl-tRNA synthetase [EC:6.1.1.3]	212	3.6e-63	Bacteria	NA	NA	NA	NA	NA	NA
DO021_gene_10224	K08600	srtB; sortase B [EC:3.4.22.71]	117	8.6e-86	Bacteria	Firmicutes	Clostridia	Clostridiales	Lachnospiraceae	NA	Lachnospiraceae bacterium 28-4
DO021_gene_102258	K04564	SOD2; superoxide dismutase, Fe-Mn family [EC:1.15.1.1]	202	7.4e-70	Bacteria	NA	NA	NA	NA	NA	NA
DO021_gene_10228	K00111	glpA; glycerol-3-phosphate dehydrogenase [EC:1.1.5.3]	584	1.2e-236	Bacteria	Firmicutes	Clostridia	Clostridiales	NA	NA	NA
DO021_gene_1023	K07718	yesM; two-component system, sensor histidine kinase YesM [EC:2.7.13.3]	143	8.6e-62	Bacteria	Firmicutes	Bacilli	Bacillales	Paenibacillaceae	NA	NA
DO021_gene_10233	K06407	spoVAE; stage V sporulation protein AE	167	1.7e-54	Bacteria	NA	NA	NA	NA	NA	NA
DO021_gene_10235	K00008	SORD; L-iditol 2-dehydrogenase [EC:1.1.1.14]	453	1.1e-178	Bacteria	NA	NA	NA	NA	NA	NA
DO021_gene_102554	K02946	RP-S10; small subunit ribosomal protein S10	189	5.5e-46	Bacteria	NA	NA	NA	NA	NA	NA
DO021_gene_102618	K07491	putative transposase	151	6.5e-77	Bacteria	Firmicutes	Clostridia	Clostridiales	Lachnospiraceae	Dorea	Dorea sp. 5-2
DO021_gene_10262	K09779	uncharacterized protein	77	9.9e-29	Bacteria	NA	NA	NA	NA	NA	NA
DO021_gene_10267	K03979	obgE; GTPase [EC:3.6.5.-]	585	4.3e-209	Bacteria	NA	NA	NA	NA	NA	NA
DO021_gene_10269	K07584	ysxB; uncharacterized protein	68	1.1e-44	Bacteria	NA	NA	NA	NA	NA	NA
DO021_gene_1027	K02015	ABC.FEV.P; iron complex transport system permease protein	215	1.1e-122	Bacteria	NA	NA	NA	NA	NA	NA
DO021_gene_10273	K03101	lspA; signal peptidase II [EC:3.4.23.36]	131	4.4e-51	Bacteria	NA	NA	NA	NA	NA	NA
DO021_gene_10276	K02118	ATPVB; V/A-type H+/Na+-transporting ATPase subunit B	720	7.1e-218	Bacteria	NA	NA	NA	NA	NA	NA
DO021_gene_10277	K02117	ATPVA; V/A-type H+/Na+-transporting ATPase subunit A [EC:7.1.2.2 7.2.2.1]	776	6e-254	Bacteria	NA	NA	NA	NA	NA	NA
DO021_gene_10278	K02122	ATPVF; V/A-type H+/Na+-transporting ATPase subunit F	94	2.1e-27	Bacteria	Firmicutes	NA	NA	NA	NA	NA
DO021_gene_10281	K02124	ATPVK; V/A-type H+/Na+-transporting ATPase subunit K	157	2.1e-44	Bacteria	NA	NA	NA	NA	NA	NA
DO021_gene_10282	K02123	ATPVI; V/A-type H+/Na+-transporting ATPase subunit I	283	5.4e-105	Bacteria	Firmicutes	NA	NA	NA	NA	NA
DO021_gene_10286	K07566	tsaC; L-threonylcarbamoyladenylate synthase [EC:2.7.7.87]	276	5.5e-87	Bacteria	Firmicutes	NA	NA	NA	NA	NA
DO021_gene_102966	K03588	ftsW; cell division protein FtsW	87	9.5e-38	Bacteria	Firmicutes	Clostridia	Clostridiales	Oscillospiraceae	NA	NA
DO021_gene_1030	K01992	ABC-2.P; ABC-2 type transport system permease protein	138	2.8e-113	Bacteria	NA	NA	NA	NA	NA	NA
DO021_gene_10304	K01990	ABC-2.A; ABC-2 type transport system ATP-binding protein	318	1.3e-168	Bacteria	Firmicutes	Clostridia	Clostridiales	Lachnospiraceae	NA	Lachnospiraceae bacterium 28-4
DO021_gene_10307	K01940	argG; argininosuccinate synthase [EC:6.3.4.5]	682	3.8e-239	Bacteria	NA	NA	NA	NA	NA	NA
DO021_gene_10310	K07718	yesM; two-component system, sensor histidine kinase YesM [EC:2.7.13.3]	221	1.1e-165	Bacteria	Firmicutes	Clostridia	Clostridiales	Clostridiaceae	Clostridium	Clostridium sp. KNHs205
DO021_gene_10320	K02231	cobP; adenosylcobinamide kinase / adenosylcobinamide-phosphate guanylyltransferase [EC:2.7.1.156 2.7.7.62]	150	9.2e-81	Bacteria	Firmicutes	Clostridia	Clostridiales	Lachnospiraceae	NA	NA
DO021_gene_10321	K00768	E2.4.2.21; nicotinate-nucleotide--dimethylbenzimidazole phosphoribosyltransferase [EC:2.4.2.21]	295	1.3e-187	Bacteria	Firmicutes	Clostridia	Clostridiales	Lachnospiraceae	NA	NA
DO021_gene_10322	K02232	cobQ; adenosylcobyric acid synthase [EC:6.3.5.10]	577	2.8e-263	Bacteria	Firmicutes	Clostridia	Clostridiales	Lachnospiraceae	NA	NA
DO021_gene_10324	K02015	ABC.FEV.P; iron complex transport system permease protein	379	1.8e-157	Bacteria	Firmicutes	Clostridia	Clostridiales	Lachnospiraceae	NA	NA
DO021_gene_10325	K02016	ABC.FEV.S; iron complex transport system substrate-binding protein	348	4e-185	Bacteria	Firmicutes	Clostridia	Clostridiales	Lachnospiraceae	NA	NA
DO021_gene_10332	K07284	srtA; sortase A [EC:3.4.22.70]	220	6.9e-104	Bacteria	Firmicutes	NA	NA	NA	NA	NA
DO021_gene_103363	K09747	uncharacterized protein	127	9.3e-51	Bacteria	NA	NA	NA	NA	NA	NA
DO021_gene_10340	K03496	parA; chromosome partitioning protein	219	2.4e-138	Bacteria	Firmicutes	Clostridia	Clostridiales	NA	NA	NA
DO021_gene_10341	K03497	parB; chromosome partitioning protein, ParB family	139	7.3e-180	Bacteria	Firmicutes	Clostridia	Clostridiales	NA	NA	NA
DO021_gene_10343	K00558	DNMT1; DNA (cytosine-5)-methyltransferase 1 [EC:2.1.1.37]	252	1.1e-304	Bacteria	Firmicutes	Clostridia	Clostridiales	Lachnospiraceae	NA	Lachnospiraceae bacterium COE1
DO021_gene_10350	K00634	ptb; phosphate butyryltransferase [EC:2.3.1.19]	309	2.1e-162	Bacteria	NA	NA	NA	NA	NA	NA
DO021_gene_10354	K23059	artP; arginine/lysine/histidine transporter system substrate-binding protein	184	1.2e-141	Bacteria	Firmicutes	Clostridia	Clostridiales	Lachnospiraceae	NA	Lachnospiraceae bacterium 28-4
DO021_gene_10355	K17077	artQ; arginine/lysine/histidine transport system permease protein	224	1.2e-117	Bacteria	Firmicutes	Clostridia	Clostridiales	Lachnospiraceae	NA	Lachnospiraceae bacterium 28-4
DO021_gene_10356	K23060	artR; arginine/lysine/histidine transport system ATP-binding protein [EC:7.4.2.1]	272	6.5e-130	Bacteria	NA	NA	NA	NA	NA	NA
DO021_gene_10360	K00948	PRPS; ribose-phosphate pyrophosphokinase [EC:2.7.6.1]	488	9.2e-230	Bacteria	Firmicutes	Clostridia	Clostridiales	Lachnospiraceae	NA	Lachnospiraceae bacterium 28-4
DO021_gene_10362	K03977	engA; GTPase	688	2e-246	Bacteria	Firmicutes	Clostridia	Clostridiales	Lachnospiraceae	NA	Lachnospiraceae bacterium 28-4
DO021_gene_10364	K00057	gpsA; glycerol-3-phosphate dehydrogenase (NAD(P)+) [EC:1.1.1.94]	434	1.1e-183	Bacteria	Firmicutes	Clostridia	Clostridiales	Lachnospiraceae	NA	Lachnospiraceae bacterium 28-4
DO021_gene_10366	K09989	uncharacterized protein	345	4.4e-232	Bacteria	Firmicutes	Clostridia	Clostridiales	Lachnospiraceae	NA	Lachnospiraceae bacterium 28-4
DO021_gene_10367	K01866	YARS; tyrosyl-tRNA synthetase [EC:6.1.1.1]	665	9.3e-233	Bacteria	Firmicutes	Clostridia	Clostridiales	Lachnospiraceae	NA	NA
DO021_gene_10368	K06398	spoIVA; stage IV sporulation protein A	575	6.8e-283	Bacteria	Firmicutes	Clostridia	Clostridiales	Lachnospiraceae	NA	Lachnospiraceae bacterium 28-4
DO021_gene_10369	K03783	punA; purine-nucleoside phosphorylase [EC:2.4.2.1]	355	2e-151	Bacteria	Firmicutes	Clostridia	Clostridiales	Lachnospiraceae	NA	Lachnospiraceae bacterium 28-4
DO021_gene_10381	K01081	E3.1.3.5; 5'-nucleotidase [EC:3.1.3.5]	327	7.6e-137	Bacteria	NA	NA	NA	NA	NA	NA
DO021_gene_10382	K03575	mutY; A/G-specific adenine glycosylase [EC:3.2.2.31]	347	3.3e-256	Bacteria	Firmicutes	Clostridia	Clostridiales	Lachnospiraceae	Acetatifactor	Acetatifactor muris
DO021_gene_10392	K02407	fliD; flagellar hook-associated protein 2	218	0	Bacteria	Firmicutes	Clostridia	Clostridiales	Lachnospiraceae	NA	Lachnospiraceae bacterium A4
DO021_gene_10393	K02422	fliS; flagellar protein FliS	132	1.5e-77	Bacteria	Firmicutes	Clostridia	Clostridiales	Lachnospiraceae	NA	Lachnospiraceae bacterium A4
DO021_gene_10398	K02406	fliC; flagellin	248	5.5e-294	Bacteria	Firmicutes	Clostridia	Clostridiales	Lachnospiraceae	NA	Lachnospiraceae bacterium A4
DO021_gene_104	K03217	yidC; YidC/Oxa1 family membrane protein insertase	105	4.4e-198	Bacteria	Firmicutes	NA	NA	NA	NA	NA
DO021_gene_10402	K03406	mcp; methyl-accepting chemotaxis protein	221	2.6e-302	Bacteria	Firmicutes	Clostridia	Clostridiales	Lachnospiraceae	NA	Lachnospiraceae bacterium A4
DO021_gene_10404	K06306	yaaH; spore germination protein	358	1.5e-218	Bacteria	Firmicutes	Clostridia	Clostridiales	Lachnospiraceae	NA	NA
DO021_gene_10407	K15533	1	868	0	Bacteria	Firmicutes	Clostridia	Clostridiales	Lachnospiraceae	NA	NA
DO021_gene_104083	K02992	RP-S7; small subunit ribosomal protein S7	166	8.8e-42	Bacteria	NA	NA	NA	NA	NA	NA
DO021_gene_10409	K10202	ABC.NGC.P1; N-acetylglucosamine transport system permease protein	373	1.6e-151	Bacteria	Firmicutes	Clostridia	Clostridiales	Lachnospiraceae	NA	NA
DO021_gene_10415	K02003	ABC.CD.A; putative ABC transport system ATP-binding protein	251	1e-108	Bacteria	NA	NA	NA	NA	NA	bacterium 0.1xD8-82
DO021_gene_10425	K01673	cynT; carbonic anhydrase [EC:4.2.1.1]	170	1.3e-85	Bacteria	NA	NA	NA	NA	NA	bacterium 1XD8-76
DO021_gene_10430	K20488	nisR; two-component system, OmpR family, lantibiotic biosynthesis response regulator NisR/SpaR	267	1.7e-82	Bacteria	NA	NA	NA	NA	NA	NA
DO021_gene_10431	K20487	nisK; two-component system, OmpR family, lantibiotic biosynthesis sensor histidine kinase NisK/SpaK [EC:2.7.13.3]	273	9e-107	Bacteria	Firmicutes	Clostridia	Clostridiales	NA	NA	NA
DO021_gene_10433	K02030	ABC.PA.S; polar amino acid transport system substrate-binding protein	138	8.9e-103	Bacteria	NA	NA	NA	NA	NA	NA
DO021_gene_10442	K17318	lplA; putative aldouronate transport system substrate-binding protein	129	3.4e-46	Bacteria	Firmicutes	NA	NA	NA	NA	NA
DO021_gene_104481	K03571	mreD; rod shape-determining protein MreD	138	4.9e-63	Bacteria	Firmicutes	Clostridia	Clostridiales	NA	NA	NA
DO021_gene_104599	K02124	ATPVK; V/A-type H+/Na+-transporting ATPase subunit K	117	3e-42	Bacteria	Firmicutes	Clostridia	Clostridiales	NA	NA	NA
DO021_gene_104773	K02884	RP-L19; large subunit ribosomal protein L19	183	1.9e-55	Bacteria	Firmicutes	Clostridia	Clostridiales	Lachnospiraceae	NA	NA
DO021_gene_10482	K02034	ABC.PE.P1; peptide/nickel transport system permease protein	243	6.5e-116	Bacteria	Firmicutes	Clostridia	Clostridiales	NA	NA	NA
DO021_gene_104889	K02528	ksgA; 16S rRNA (adenine1518-N6/adenine1519-N6)-dimethyltransferase [EC:2.1.1.182]	128	5.6e-43	Bacteria	Firmicutes	NA	NA	NA	NA	NA
DO021_gene_10489	K01270	pepD; dipeptidase D [EC:3.4.13.-]	457	2.3e-211	Bacteria	NA	NA	NA	NA	NA	NA
DO021_gene_10494	K04077	groEL; chaperonin GroEL	839	4.1e-281	Bacteria	NA	NA	NA	NA	NA	NA
DO021_gene_10495	K04078	groES; chaperonin GroES	158	3.8e-41	Bacteria	NA	NA	NA	NA	NA	NA
DO021_gene_10509	K20074	prpC; PPM family protein phosphatase [EC:3.1.3.16]	116	1.9e-115	Bacteria	Firmicutes	Clostridia	Clostridiales	Lachnospiraceae	NA	Lachnospiraceae bacterium COE1
DO021_gene_10515	K00558	DNMT1; DNA (cytosine-5)-methyltransferase 1 [EC:2.1.1.37]	331	0	Bacteria	Firmicutes	Clostridia	Clostridiales	Lachnospiraceae	Roseburia	Roseburia inulinivorans
DO021_gene_10518	K03497	parB; chromosome partitioning protein, ParB family	146	3.2e-161	Bacteria	NA	NA	NA	NA	NA	NA
DO021_gene_10524	K03657	uvrD; DNA helicase II / ATP-dependent DNA helicase PcrA [EC:3.6.4.12]	789	0	Bacteria	NA	NA	NA	NA	NA	NA
DO021_gene_10539	K07718	yesM; two-component system, sensor histidine kinase YesM [EC:2.7.13.3]	441	0	Bacteria	Firmicutes	Clostridia	Clostridiales	Lachnospiraceae	NA	Lachnospiraceae bacterium 28-4
DO021_gene_10546	K00002	AKR1A1; alcohol dehydrogenase (NADP+) [EC:1.1.1.2]	364	1.7e-200	Bacteria	Firmicutes	Clostridia	Clostridiales	Lachnospiraceae	NA	Lachnospiraceae bacterium 28-4
DO021_gene_105469	K03575	mutY; A/G-specific adenine glycosylase [EC:3.2.2.31]	118	6.9e-54	Bacteria	Firmicutes	Clostridia	Clostridiales	NA	NA	NA
DO021_gene_10548	K10440	rbsC; ribose transport system permease protein	241	8.5e-157	Bacteria	Firmicutes	Clostridia	Clostridiales	Lachnospiraceae	NA	Lachnospiraceae bacterium 28-4
DO021_gene_10549	K10441	rbsA; ribose transport system ATP-binding protein [EC:3.6.3.17]	633	5e-278	Bacteria	Firmicutes	Clostridia	Clostridiales	Lachnospiraceae	NA	Lachnospiraceae bacterium 28-4
DO021_gene_10550	K10440	rbsC; ribose transport system permease protein	254	2e-172	Bacteria	Firmicutes	Clostridia	Clostridiales	Lachnospiraceae	NA	Lachnospiraceae bacterium 28-4
DO021_gene_10567	K03529	smc; chromosome segregation protein	1194	0	Bacteria	NA	NA	NA	NA	NA	NA
DO021_gene_1057	K01874	MARS; methionyl-tRNA synthetase [EC:6.1.1.10]	1028	0	Bacteria	NA	NA	NA	NA	NA	NA
DO021_gene_10575	K01912	paaK; phenylacetate-CoA ligase [EC:6.2.1.30]	565	2.3e-234	Bacteria	NA	NA	NA	NA	NA	NA
DO021_gene_10593	K21636	nrdD; ribonucleoside-triphosphate reductase (formate) [EC:1.1.98.6]	991	0	Bacteria	NA	NA	NA	NA	NA	NA
DO021_gene_1060	K03778	ldhA; D-lactate dehydrogenase [EC:1.1.1.28]	342	4.4e-177	Bacteria	Firmicutes	Clostridia	Clostridiales	Lachnospiraceae	NA	Lachnospiraceae bacterium 28-4
DO021_gene_10603	K01046	lip; triacylglycerol lipase [EC:3.1.1.3]	259	2.2e-127	Bacteria	NA	NA	NA	NA	NA	NA
DO021_gene_10606	K03522	fixB; electron transfer flavoprotein alpha subunit	530	4.3e-191	Bacteria	NA	NA	NA	NA	NA	NA
DO021_gene_10609	K00074	paaH; 3-hydroxybutyryl-CoA dehydrogenase [EC:1.1.1.157]	442	1.7e-150	Bacteria	NA	NA	NA	NA	NA	NA
DO021_gene_10617	K03556	malT; LuxR family transcriptional regulator, maltose regulon positive regulatory protein	356	0	Bacteria	NA	NA	NA	NA	NA	NA
DO021_gene_10623	K03979	obgE; GTPase [EC:3.6.5.-]	576	1.2e-182	Bacteria	NA	NA	NA	NA	NA	NA
DO021_gene_10624	K07574	yhbY; RNA-binding protein	130	2.4e-35	Bacteria	Firmicutes	NA	NA	NA	NA	NA
DO021_gene_10625	K00969	nadD; nicotinate-nucleotide adenylyltransferase [EC:2.7.7.18]	176	6.2e-73	Bacteria	Firmicutes	Clostridia	Clostridiales	Lachnospiraceae	NA	NA
DO021_gene_10627	K09710	ybeB; ribosome-associated protein	124	2.4e-45	Bacteria	NA	NA	NA	NA	NA	NA
DO021_gene_106331	K02387	flgB; flagellar basal-body rod protein FlgB	126	2.8e-47	Bacteria	NA	NA	NA	NA	NA	NA
DO021_gene_10634	K01996	livF; branched-chain amino acid transport system ATP-binding protein	365	8.7e-119	Bacteria	Firmicutes	NA	NA	NA	NA	NA
DO021_gene_106355	K03536	rnpA; ribonuclease P protein component [EC:3.1.26.5]	136	8e-38	Bacteria	NA	NA	NA	NA	NA	NA
DO021_gene_1064	K02647	cdaR; carbohydrate diacid regulator	448	4.6e-172	Bacteria	Firmicutes	Clostridia	Clostridiales	NA	NA	NA
DO021_gene_10641	K03307	TC.SSS; solute:Na+ symporter, SSS family	579	4e-262	Bacteria	Firmicutes	Clostridia	Clostridiales	Lachnospiraceae	NA	NA
DO021_gene_10644	K05592	deaD; ATP-dependent RNA helicase DeaD [EC:3.6.4.13]	559	8.6e-226	Bacteria	Firmicutes	Clostridia	Clostridiales	Lachnospiraceae	NA	Lachnospiraceae bacterium 28-4
DO021_gene_10651	K06881	nrnA; bifunctional oligoribonuclease and PAP phosphatase NrnA [EC:3.1.3.7 3.1.13.3]	279	2.3e-183	Bacteria	Firmicutes	Clostridia	Clostridiales	Lachnospiraceae	NA	Lachnospiraceae bacterium 28-4
DO021_gene_10652	K02834	rbfA; ribosome-binding factor A	163	2.5e-58	Bacteria	Firmicutes	Clostridia	Clostridiales	Lachnospiraceae	NA	Lachnospiraceae bacterium 28-4
DO021_gene_10653	K02519	infB; translation initiation factor IF-2	863	0	Bacteria	Firmicutes	Clostridia	Clostridiales	Lachnospiraceae	NA	Lachnospiraceae bacterium 28-4
DO021_gene_10655	K07742	ylxR; uncharacterized protein	118	1.5e-48	Bacteria	Firmicutes	Clostridia	Clostridiales	Lachnospiraceae	NA	Lachnospiraceae bacterium 28-4
DO021_gene_10656	K02600	nusA; N utilization substance protein A	506	1e-199	Bacteria	NA	NA	NA	NA	NA	NA
DO021_gene_1066	K04070	pflX; putative pyruvate formate lyase activating enzyme [EC:1.97.1.4]	339	2.4e-130	Bacteria	Firmicutes	Clostridia	Clostridiales	Lachnospiraceae	NA	NA
DO021_gene_10663	K03110	ftsY; fused signal recognition particle receptor	433	7.6e-171	Bacteria	Firmicutes	Clostridia	Clostridiales	Lachnospiraceae	NA	Lachnospiraceae bacterium 28-4
DO021_gene_1068	K04069	pflA; pyruvate formate lyase activating enzyme [EC:1.97.1.4]	227	2e-88	Bacteria	Firmicutes	Clostridia	Clostridiales	Lachnospiraceae	NA	NA
DO021_gene_10686	K19506	PTS-Gfr-EIIA; PTS system, fructoselysine/glucoselysine-specific IIA component [EC:2.7.1.-]	113	5.7e-41	Bacteria	Firmicutes	Clostridia	Clostridiales	NA	NA	NA
DO021_gene_10687	K19507	PTS-Gfr-EIIB; PTS system, fructoselysine/glucoselysine-specific IIB component [EC:2.7.1.-]	147	4e-72	Bacteria	Firmicutes	Clostridia	Clostridiales	Lachnospiraceae	NA	Lachnospiraceae bacterium 28-4
DO021_gene_10688	K19508	PTS-Gfr-EIIC; PTS system, fructoselysine/glucoselysine-specific IIC component	203	5e-120	Bacteria	Firmicutes	Clostridia	Clostridiales	Lachnospiraceae	NA	Lachnospiraceae bacterium 28-4
DO021_gene_10689	K19509	PTS-Gfr-EIID; PTS system, fructoselysine/glucoselysine-specific IID component	284	6.9e-123	Bacteria	Firmicutes	Clostridia	Clostridiales	NA	NA	NA
DO021_gene_10696	K13280	SEC11; signal peptidase I [EC:3.4.21.89]	63	5.2e-98	Bacteria	Firmicutes	Clostridia	Clostridiales	Lachnospiraceae	NA	Lachnospiraceae bacterium 28-4
DO021_gene_10703	K01224	E3.2.1.89; arabinogalactan endo-1,4-beta-galactosidase [EC:3.2.1.89]	393	4.1e-224	Bacteria	Firmicutes	Clostridia	Clostridiales	Lachnospiraceae	NA	Lachnospiraceae bacterium A4
DO021_gene_10711	K04771	degP; serine protease Do [EC:3.4.21.107]	129	2.2e-220	Bacteria	Firmicutes	Clostridia	Clostridiales	Lachnospiraceae	NA	Lachnospiraceae bacterium A4
DO021_gene_10714	K07456	mutS2; DNA mismatch repair protein MutS2	903	0	Bacteria	NA	NA	NA	NA	NA	NA
DO021_gene_10717	K03655	recG; ATP-dependent DNA helicase RecG [EC:3.6.4.12]	279	3.8e-209	Bacteria	Firmicutes	NA	NA	NA	NA	NA
DO021_gene_10728	K03498	trkH; trk system potassium uptake protein	349	9.4e-191	Bacteria	NA	NA	NA	NA	NA	NA
DO021_gene_10735	K05568	mnhD; multicomponent Na+:H+ antiporter subunit D	292	7.1e-200	Bacteria	NA	NA	NA	NA	NA	NA
DO021_gene_10753	K01677	E4.2.1.2AA; fumarate hydratase subunit alpha [EC:4.2.1.2]	383	8.7e-118	Bacteria	NA	NA	NA	NA	NA	NA
DO021_gene_10760	K03388	hdrA2; heterodisulfide reductase subunit A2 [EC:1.8.7.3 1.8.98.4 1.8.98.5 1.8.98.6]	892	6.3e-276	Bacteria	NA	NA	NA	NA	NA	NA
DO021_gene_10761	K03390	hdrC2; heterodisulfide reductase subunit C2 [EC:1.8.7.3 1.8.98.4 1.8.98.5 1.8.98.6]	125	1.9e-43	Bacteria	NA	NA	NA	NA	NA	NA
DO021_gene_10762	K03389	hdrB2; heterodisulfide reductase subunit B2 [EC:1.8.7.3 1.8.98.4 1.8.98.5 1.8.98.6]	293	7.9e-105	Bacteria	NA	NA	NA	NA	NA	NA
DO021_gene_10765	K01886	QARS; glutaminyl-tRNA synthetase [EC:6.1.1.18]	908	0	Bacteria	Firmicutes	Clostridia	Clostridiales	Lachnospiraceae	NA	Lachnospiraceae bacterium 28-4
DO021_gene_10766	K09766	uncharacterized protein	194	1.4e-155	Bacteria	Firmicutes	Clostridia	Clostridiales	Lachnospiraceae	NA	Lachnospiraceae bacterium 28-4
DO021_gene_10767	K00375	GntR family transcriptional regulator / MocR family aminotransferase	398	2.7e-284	Bacteria	Firmicutes	Clostridia	Clostridiales	Lachnospiraceae	NA	Lachnospiraceae bacterium 28-4
DO021_gene_10776	K02824	pyrP; uracil permease	356	5e-248	Bacteria	Firmicutes	Clostridia	Clostridiales	Lachnospiraceae	NA	Lachnospiraceae bacterium 28-4
DO021_gene_10780	K02003	ABC.CD.A; putative ABC transport system ATP-binding protein	362	4.1e-122	Bacteria	NA	NA	NA	NA	NA	NA
DO021_gene_10784	K06889	uncharacterized protein	127	1.7e-83	Bacteria	NA	NA	NA	NA	NA	bacterium D16-50
DO021_gene_10793	K00849	galK; galactokinase [EC:2.7.1.6]	497	7.1e-203	Bacteria	NA	NA	NA	NA	NA	NA
DO021_gene_10797	K07025	putative hydrolase of the HAD superfamily	107	7.5e-89	Bacteria	NA	NA	NA	NA	NA	bacterium D16-50
DO021_gene_1080	K03475	PTS-Ula-EIIC; PTS system, ascorbate-specific IIC component	320	1.2e-216	Bacteria	NA	NA	NA	NA	NA	NA
DO021_gene_10810	K06379	spoIIAB; stage II sporulation protein AB (anti-sigma F factor) [EC:2.7.11.1]	165	3e-65	Bacteria	NA	NA	NA	NA	NA	NA
DO021_gene_10818	K17318	lplA; putative aldouronate transport system substrate-binding protein	172	1.7e-170	Bacteria	Firmicutes	NA	NA	NA	NA	NA
DO021_gene_10820	K17320	lplC; putative aldouronate transport system permease protein	309	1.7e-127	Bacteria	Firmicutes	NA	NA	NA	NA	NA
DO021_gene_10825	K01738	cysK; cysteine synthase [EC:2.5.1.47]	472	1.4e-147	Bacteria	NA	NA	NA	NA	NA	NA
DO021_gene_10829	K02004	ABC.CD.P; putative ABC transport system permease protein	320	0	Bacteria	Firmicutes	Clostridia	Clostridiales	Lachnospiraceae	NA	Lachnospiraceae bacterium 28-4
DO021_gene_1083	K02058	ABC.SS.S; simple sugar transport system substrate-binding protein	301	4.6e-161	Bacteria	NA	NA	NA	NA	NA	bacterium 1XD8-76
DO021_gene_10830	K02003	ABC.CD.A; putative ABC transport system ATP-binding protein	236	2e-151	Bacteria	Firmicutes	Clostridia	Clostridiales	Lachnospiraceae	NA	Lachnospiraceae bacterium 28-4
DO021_gene_10833	K10441	rbsA; ribose transport system ATP-binding protein [EC:3.6.3.17]	399	2.9e-273	Bacteria	Firmicutes	Clostridia	Clostridiales	Lachnospiraceae	NA	Lachnospiraceae bacterium 28-4
DO021_gene_10851	K04759	feoB; ferrous iron transport protein B	1016	0	Bacteria	NA	NA	NA	NA	NA	NA
DO021_gene_10858	K17319	lplB; putative aldouronate transport system permease protein	299	9.8e-110	Bacteria	Firmicutes	Clostridia	Clostridiales	Lachnospiraceae	Lachnotalea	Lachnotalea sp. AF33-28
DO021_gene_10886	K03694	clpA; ATP-dependent Clp protease ATP-binding subunit ClpA	718	4.99999999999998e-310	Bacteria	NA	NA	NA	NA	NA	NA
DO021_gene_1089	K02057	ABC.SS.P; simple sugar transport system permease protein	354	2.1e-177	Bacteria	NA	NA	NA	NA	NA	NA
DO021_gene_10892	K02946	RP-S10; small subunit ribosomal protein S10	188	3.1e-53	Bacteria	NA	NA	NA	NA	NA	NA
DO021_gene_10893	K02906	RP-L3; large subunit ribosomal protein L3	336	1e-121	Bacteria	NA	NA	NA	NA	NA	NA
DO021_gene_10894	K02926	RP-L4; large subunit ribosomal protein L4	312	2.5e-106	Bacteria	Firmicutes	Clostridia	Clostridiales	Lachnospiraceae	NA	NA
DO021_gene_10898	K02890	RP-L22; large subunit ribosomal protein L22	195	2.2e-63	Bacteria	Firmicutes	Clostridia	Clostridiales	Lachnospiraceae	NA	NA
DO021_gene_10899	K02982	RP-S3; small subunit ribosomal protein S3	371	1.6e-117	Bacteria	NA	NA	NA	NA	NA	NA
DO021_gene_10900	K02878	RP-L16; large subunit ribosomal protein L16	260	1.7e-77	Bacteria	NA	NA	NA	NA	NA	NA
DO021_gene_10903	K02874	RP-L14; large subunit ribosomal protein L14	197	2e-58	Bacteria	NA	NA	NA	NA	NA	NA
DO021_gene_10905	K02931	RP-L5; large subunit ribosomal protein L5	296	4.7e-93	Bacteria	NA	NA	NA	NA	NA	NA
DO021_gene_10906	K02994	RP-S8; small subunit ribosomal protein S8	229	9.7e-68	Bacteria	NA	NA	NA	NA	NA	NA
DO021_gene_10908	K02881	RP-L18; large subunit ribosomal protein L18	187	6.4e-57	Bacteria	Firmicutes	Clostridia	Clostridiales	Lachnospiraceae	NA	NA
DO021_gene_10912	K03076	secY; preprotein translocase subunit SecY	562	1.6e-222	Bacteria	Firmicutes	Clostridia	Clostridiales	Lachnospiraceae	NA	NA
DO021_gene_10914	K01265	map; methionyl aminopeptidase [EC:3.4.11.18]	360	1.6e-142	Bacteria	Firmicutes	Clostridia	Clostridiales	Lachnospiraceae	NA	Lachnospiraceae bacterium A4
DO021_gene_1095	K07720	yesN; two-component system, response regulator YesN	189	1.9e-214	Bacteria	Firmicutes	Clostridia	Clostridiales	Lachnospiraceae	Catonella	Catonella morbi
DO021_gene_1096	K10117	msmE; raffinose/stachyose/melibiose transport system substrate-binding protein	72	7.5e-210	Bacteria	Firmicutes	Clostridia	Clostridiales	NA	NA	NA
DO021_gene_1097	K10118	msmF; raffinose/stachyose/melibiose transport system permease protein	210	3.3e-143	Bacteria	Firmicutes	Clostridia	Clostridiales	NA	NA	NA
DO021_gene_10970	K01206	FUCA; alpha-L-fucosidase [EC:3.2.1.51]	617	2.4e-248	Bacteria	NA	NA	NA	NA	NA	NA
DO021_gene_10977	K06147	ABCB-BAC; ATP-binding cassette, subfamily B, bacterial	711	7.2e-276	Bacteria	NA	NA	NA	NA	NA	NA
DO021_gene_1098	K10119	msmG; raffinose/stachyose/melibiose transport system permease protein	206	1.3e-129	Bacteria	Firmicutes	Clostridia	Clostridiales	NA	NA	NA
DO021_gene_1099	K01193	INV; beta-fructofuranosidase [EC:3.2.1.26]	373	4e-245	Bacteria	Firmicutes	Clostridia	Clostridiales	Lachnospiraceae	Catonella	Catonella morbi
DO021_gene_10997	K02601	nusG; transcriptional antiterminator NusG	270	6.1e-90	Bacteria	NA	NA	NA	NA	NA	NA
DO021_gene_1100	K21071	pfk; ATP-dependent phosphofructokinase / diphosphate-dependent phosphofructokinase [EC:2.7.1.11 2.7.1.90]	504	4.9e-182	Bacteria	NA	NA	NA	NA	NA	NA
DO021_gene_11001	K01854	glf; UDP-galactopyranose mutase [EC:5.4.99.9]	525	1e-180	Bacteria	NA	NA	NA	NA	NA	NA
DO021_gene_11007	K20488	nisR; two-component system, OmpR family, lantibiotic biosynthesis response regulator NisR/SpaR	255	2.8e-87	Bacteria	Firmicutes	NA	NA	NA	NA	NA
DO021_gene_11012	K03088	rpoE; RNA polymerase sigma-70 factor, ECF subfamily	65	1.3e-38	Bacteria	NA	NA	NA	NA	NA	NA
DO021_gene_11020	K01872	AARS; alanyl-tRNA synthetase [EC:6.1.1.7]	282	4.4e-241	Bacteria	Firmicutes	Clostridia	Clostridiales	Lachnospiraceae	NA	Lachnospiraceae bacterium 28-4
DO021_gene_11024	K02025	ABC.MS.P; multiple sugar transport system permease protein	186	1.1e-152	Bacteria	Firmicutes	Clostridia	Clostridiales	Lachnospiraceae	NA	Lachnospiraceae bacterium 28-4
DO021_gene_11047	K09013	sufC; Fe-S cluster assembly ATP-binding protein	280	4.7e-108	Bacteria	NA	NA	NA	NA	NA	NA
DO021_gene_11049	K01304	pcp; pyroglutamyl-peptidase [EC:3.4.19.3]	235	2.8e-71	Bacteria	NA	NA	NA	NA	NA	NA
DO021_gene_11057	K01990	ABC-2.A; ABC-2 type transport system ATP-binding protein	230	4.1e-64	Bacteria	NA	NA	NA	NA	NA	NA
DO021_gene_11066	K01243	mtnN; adenosylhomocysteine nucleosidase [EC:3.2.2.9]	256	9.3e-98	Bacteria	NA	NA	NA	NA	NA	NA
DO021_gene_11079	K07636	phoR; two-component system, OmpR family, phosphate regulon sensor histidine kinase PhoR [EC:2.7.13.3]	375	5.1e-194	Bacteria	NA	NA	NA	NA	NA	NA
DO021_gene_1108	K10119	msmG; raffinose/stachyose/melibiose transport system permease protein	208	8e-124	Bacteria	Firmicutes	Clostridia	Clostridiales	NA	NA	NA
DO021_gene_11080	K07658	phoB1; two-component system, OmpR family, alkaline phosphatase synthesis response regulator PhoP	248	2.1e-90	Bacteria	NA	NA	NA	NA	NA	NA
DO021_gene_11083	K03556	malT; LuxR family transcriptional regulator, maltose regulon positive regulatory protein	333	0	Bacteria	NA	NA	NA	NA	NA	NA
DO021_gene_11088	K04763	xerD; integrase/recombinase XerD	235	1.1e-140	Bacteria	NA	NA	NA	NA	NA	NA
DO021_gene_11091	K02407	fliD; flagellar hook-associated protein 2	67	1.6e-195	Bacteria	NA	NA	NA	NA	NA	NA
DO021_gene_111	K09693	tagH; teichoic acid transport system ATP-binding protein [EC:3.6.3.40]	279	8.4e-147	Bacteria	Firmicutes	NA	NA	NA	NA	NA
DO021_gene_1110	K10117	msmE; raffinose/stachyose/melibiose transport system substrate-binding protein	105	4.2e-199	Bacteria	Firmicutes	Clostridia	Clostridiales	Lachnospiraceae	Blautia	Blautia schinkii
DO021_gene_11102	K00859	coaE; dephospho-CoA kinase [EC:2.7.1.24]	163	5.3e-85	Bacteria	NA	NA	NA	NA	NA	bacterium D16-50
DO021_gene_11103	K02335	polA; DNA polymerase I [EC:2.7.7.7]	937	0	Bacteria	NA	NA	NA	NA	NA	NA
DO021_gene_11111	K01710	E4.2.1.46; dTDP-glucose 4,6-dehydratase [EC:4.2.1.46]	405	1.5e-160	Bacteria	NA	NA	NA	NA	NA	NA
DO021_gene_11118	K09692	tagG; teichoic acid transport system permease protein	229	7.3e-191	Bacteria	Firmicutes	Clostridia	Clostridiales	Lachnospiraceae	NA	Lachnospiraceae bacterium 28-4
DO021_gene_1112	K07720	yesN; two-component system, response regulator YesN	84	2.5e-195	Bacteria	Firmicutes	Clostridia	Clostridiales	Lachnospiraceae	Blautia	Blautia schinkii
DO021_gene_11128	K03088	rpoE; RNA polymerase sigma-70 factor, ECF subfamily	103	3.2e-89	Bacteria	Firmicutes	Clostridia	Clostridiales	Lachnospiraceae	Acetatifactor	Acetatifactor muris
DO021_gene_11135	K00384	trxB; thioredoxin reductase (NADPH) [EC:1.8.1.9]	333	6.8e-130	Bacteria	NA	NA	NA	NA	NA	NA
DO021_gene_11136	K00147	proA; glutamate-5-semialdehyde dehydrogenase [EC:1.2.1.41]	516	2.6e-166	Bacteria	NA	NA	NA	NA	NA	NA
DO021_gene_11138	K04485	radA; DNA repair protein RadA/Sms	590	7.7e-220	Bacteria	NA	NA	NA	NA	NA	NA
DO021_gene_11140	K03696	clpC; ATP-dependent Clp protease ATP-binding subunit ClpC	980	0	Bacteria	NA	NA	NA	NA	NA	NA
DO021_gene_11144	K02003	ABC.CD.A; putative ABC transport system ATP-binding protein	268	3.1e-119	Bacteria	Firmicutes	Clostridia	Clostridiales	Lachnospiraceae	NA	Lachnospiraceae bacterium 28-4
DO021_gene_11146	K06959	tex; protein Tex	981	0	Bacteria	NA	NA	NA	NA	NA	NA
DO021_gene_11158	K13626	fliW; flagellar assembly factor FliW	120	3.4e-75	Bacteria	Firmicutes	Clostridia	Clostridiales	Lachnospiraceae	NA	Lachnospiraceae bacterium A4
DO021_gene_11160	K02396	flgK; flagellar hook-associated protein 1 FlgK	325	0	Bacteria	Firmicutes	Clostridia	Clostridiales	Lachnospiraceae	NA	Lachnospiraceae bacterium A4
DO021_gene_11161	K02396	flgK; flagellar hook-associated protein 1 FlgK	290	0	Bacteria	Firmicutes	Clostridia	Clostridiales	Lachnospiraceae	NA	Lachnospiraceae bacterium A4
DO021_gene_11183	K02836	prfB; peptide chain release factor 2	489	5.3e-186	Bacteria	Firmicutes	Clostridia	Clostridiales	Lachnospiraceae	NA	NA
DO021_gene_11186	K01950	E6.3.5.1; NAD+ synthase (glutamine-hydrolysing) [EC:6.3.5.1]	787	0	Bacteria	Firmicutes	Clostridia	Clostridiales	Lachnospiraceae	NA	Lachnospiraceae bacterium 28-4
DO021_gene_11189	K08974	putative membrane protein	203	1.7e-142	Bacteria	Firmicutes	Clostridia	Clostridiales	Lachnospiraceae	NA	Lachnospiraceae bacterium 28-4
DO021_gene_11198	K00962	pnp; polyribonucleotide nucleotidyltransferase [EC:2.7.7.8]	1100	0	Bacteria	NA	NA	NA	NA	NA	NA
DO021_gene_11214	K07444	ypsC; putative N6-adenine-specific DNA methylase [EC:2.1.1.-]	507	1.1e-224	Bacteria	Firmicutes	Clostridia	Clostridiales	Lachnospiraceae	NA	Lachnospiraceae bacterium 28-4
DO021_gene_11215	K02428	rdgB; XTP/dITP diphosphohydrolase [EC:3.6.1.66]	250	1e-104	Bacteria	Firmicutes	Clostridia	Clostridiales	Lachnospiraceae	NA	Lachnospiraceae bacterium 28-4
DO021_gene_11216	K07095	uncharacterized protein	179	2.2e-89	Bacteria	Firmicutes	Clostridia	Clostridiales	Lachnospiraceae	NA	Lachnospiraceae bacterium 28-4
DO021_gene_11232	K03574	mutT; 8-oxo-dGTP diphosphatase [EC:3.6.1.55]	150	1.4e-72	Bacteria	Firmicutes	Clostridia	Clostridiales	Lachnospiraceae	Acetatifactor	Acetatifactor muris
DO021_gene_1124	K03406	mcp; methyl-accepting chemotaxis protein	297	5.9e-142	Bacteria	Firmicutes	Clostridia	Clostridiales	Lachnospiraceae	Acetatifactor	Acetatifactor muris
DO021_gene_11251	K08600	srtB; sortase B [EC:3.4.22.71]	169	1.2e-64	Bacteria	NA	NA	NA	NA	NA	NA
DO021_gene_11256	K18581	ugl; unsaturated chondroitin disaccharide hydrolase [EC:3.2.1.180]	265	8.7e-172	Bacteria	Firmicutes	Clostridia	Clostridiales	NA	NA	NA
DO021_gene_11273	K09777	uncharacterized protein	103	2.3e-37	Bacteria	Firmicutes	Clostridia	Clostridiales	Lachnospiraceae	NA	Lachnospiraceae bacterium 28-4
DO021_gene_11274	K00942	E2.7.4.8; guanylate kinase [EC:2.7.4.8]	236	3.7e-113	Bacteria	Firmicutes	Clostridia	Clostridiales	Lachnospiraceae	NA	Lachnospiraceae bacterium 28-4
DO021_gene_11277	K00995	pgsA; CDP-diacylglycerol---glycerol-3-phosphate 3-phosphatidyltransferase [EC:2.7.8.5]	237	2.7e-88	Bacteria	Firmicutes	Clostridia	Clostridiales	Lachnospiraceae	NA	Lachnospiraceae bacterium 28-4
DO021_gene_11278	K03742	pncC; nicotinamide-nucleotide amidase [EC:3.5.1.42]	414	2.4e-228	Bacteria	Firmicutes	Clostridia	Clostridiales	Lachnospiraceae	NA	Lachnospiraceae bacterium 28-4
DO021_gene_11282	K18682	rny; ribonucrease Y [EC:3.1.-.-]	737	7.7e-213	Bacteria	NA	NA	NA	NA	NA	NA
DO021_gene_11287	K07240	chrA; chromate transporter	186	4.2e-76	Bacteria	NA	NA	NA	NA	NA	NA
DO021_gene_11292	K17319	lplB; putative aldouronate transport system permease protein	327	7.6e-131	Bacteria	Firmicutes	NA	NA	NA	NA	NA
DO021_gene_11293	K17320	lplC; putative aldouronate transport system permease protein	248	5.3e-110	Bacteria	Firmicutes	NA	NA	NA	NA	NA
DO021_gene_11294	K01190	lacZ; beta-galactosidase [EC:3.2.1.23]	585	4.9e-187	Bacteria	NA	NA	NA	NA	NA	NA
DO021_gene_11295	K01666	mhpE; 4-hydroxy 2-oxovalerate aldolase [EC:4.1.3.39]	199	7.7e-113	Bacteria	NA	NA	NA	NA	NA	NA
DO021_gene_11296	K00016	LDH; L-lactate dehydrogenase [EC:1.1.1.27]	274	2.1e-107	Bacteria	NA	NA	NA	NA	NA	NA
DO021_gene_11321	K17758	nnr; ADP-dependent NAD(P)H-hydrate dehydratase [EC:4.2.1.136]	357	4.1e-187	Bacteria	NA	NA	NA	NA	NA	NA
DO021_gene_11321	K17759	AIBP; NAD(P)H-hydrate epimerase [EC:5.1.99.6]	357	4.1e-187	Bacteria	NA	NA	NA	NA	NA	NA
DO021_gene_11323	K01926	rex; redox-sensing transcriptional repressor	275	2.7e-101	Bacteria	NA	NA	NA	NA	NA	NA
DO021_gene_11326	K00031	IDH1; isocitrate dehydrogenase [EC:1.1.1.42]	653	6.2e-213	Bacteria	NA	NA	NA	NA	NA	NA
DO021_gene_11328	K05942	E2.3.3.3; citrate (Re)-synthase [EC:2.3.3.3]	733	5e-259	Bacteria	NA	NA	NA	NA	NA	NA
DO021_gene_11340	K03088	rpoE; RNA polymerase sigma-70 factor, ECF subfamily	116	4.4e-102	Bacteria	Firmicutes	Clostridia	Clostridiales	Lachnospiraceae	NA	Lachnospiraceae bacterium 28-4
DO021_gene_11345	K03340	dapdh; diaminopimelate dehydrogenase [EC:1.4.1.16]	485	4.5e-190	Bacteria	Firmicutes	Clostridia	Clostridiales	Lachnospiraceae	NA	Lachnospiraceae bacterium 28-4
DO021_gene_11347	K07720	yesN; two-component system, response regulator YesN	334	0	Bacteria	Firmicutes	Clostridia	Clostridiales	Lachnospiraceae	NA	Lachnospiraceae bacterium 28-4
DO021_gene_1135	K07284	srtA; sortase A [EC:3.4.22.70]	178	2.2e-68	Bacteria	Firmicutes	NA	NA	NA	NA	NA
DO021_gene_11355	K06131	clsA_B; cardiolipin synthase A/B [EC:2.7.8.-]	470	5.4e-225	Bacteria	NA	NA	NA	NA	NA	NA
DO021_gene_11359	K02004	ABC.CD.P; putative ABC transport system permease protein	140	5.5e-212	Bacteria	NA	NA	NA	NA	NA	NA
DO021_gene_1136	K07284	srtA; sortase A [EC:3.4.22.70]	113	5.1e-89	Bacteria	Firmicutes	Clostridia	Clostridiales	Clostridiaceae	Clostridium	Clostridium sp. Marseille-P3244
DO021_gene_11364	K01689	ENO; enolase [EC:4.2.1.11]	547	7.3e-244	Bacteria	Firmicutes	Clostridia	Clostridiales	Lachnospiraceae	NA	NA
DO021_gene_11365	K01992	ABC-2.P; ABC-2 type transport system permease protein	119	6.3e-234	Bacteria	Firmicutes	Clostridia	Clostridiales	Lachnospiraceae	NA	Lachnospiraceae bacterium 28-4
DO021_gene_11366	K01990	ABC-2.A; ABC-2 type transport system ATP-binding protein	295	5.4e-166	Bacteria	Firmicutes	Clostridia	Clostridiales	Lachnospiraceae	NA	Lachnospiraceae bacterium 28-4
DO021_gene_11374	K03442	mscS; small conductance mechanosensitive channel	236	1.6e-148	Bacteria	Firmicutes	Clostridia	Clostridiales	Lachnospiraceae	NA	Lachnospiraceae bacterium 28-4
DO021_gene_11377	K02004	ABC.CD.P; putative ABC transport system permease protein	70	0	Bacteria	Firmicutes	Clostridia	Clostridiales	NA	NA	NA
DO021_gene_11387	K17320	lplC; putative aldouronate transport system permease protein	209	9.6e-102	Bacteria	Firmicutes	NA	NA	NA	NA	NA
DO021_gene_11388	K17319	lplB; putative aldouronate transport system permease protein	209	4.3e-118	Bacteria	Firmicutes	NA	NA	NA	NA	NA
DO021_gene_11390	K17319	lplB; putative aldouronate transport system permease protein	254	1.9e-118	Bacteria	Firmicutes	NA	NA	NA	NA	Firmicutes bacterium CAG:646
DO021_gene_11392	K17318	lplA; putative aldouronate transport system substrate-binding protein	82	1.8e-168	Bacteria	Firmicutes	NA	NA	NA	NA	Firmicutes bacterium CAG:646
DO021_gene_11397	K01818	fucI; L-fucose/D-arabinose isomerase [EC:5.3.1.25 5.3.1.3]	968	0	Bacteria	NA	NA	NA	NA	NA	NA
DO021_gene_11400	K10440	rbsC; ribose transport system permease protein	246	7.1e-151	Bacteria	NA	NA	NA	NA	NA	NA
DO021_gene_11401	K10441	rbsA; ribose transport system ATP-binding protein [EC:3.6.3.17]	633	4.6e-263	Bacteria	NA	NA	NA	NA	NA	NA
DO021_gene_11402	K10440	rbsC; ribose transport system permease protein	256	1.6e-150	Bacteria	NA	NA	NA	NA	NA	NA
DO021_gene_1142	K10117	msmE; raffinose/stachyose/melibiose transport system substrate-binding protein	238	1.7e-147	Bacteria	Firmicutes	Clostridia	Clostridiales	NA	NA	NA
DO021_gene_11427	K09697	natA; sodium transport system ATP-binding protein [EC:7.2.2.4]	235	6.9e-138	Bacteria	Firmicutes	Clostridia	Clostridiales	Lachnospiraceae	NA	Lachnospiraceae bacterium A4
DO021_gene_11431	K00797	speE; spermidine synthase [EC:2.5.1.16]	433	9.9e-162	Bacteria	Firmicutes	Clostridia	Clostridiales	Lachnospiraceae	NA	Lachnospiraceae bacterium A4
DO021_gene_11433	K01611	speD; S-adenosylmethionine decarboxylase [EC:4.1.1.50]	392	2e-151	Bacteria	Firmicutes	Clostridia	Clostridiales	Lachnospiraceae	NA	Lachnospiraceae bacterium A4
DO021_gene_11445	K01738	cysK; cysteine synthase [EC:2.5.1.47]	422	1.7e-141	Bacteria	NA	NA	NA	NA	NA	NA
DO021_gene_11446	K02071	metN; D-methionine transport system ATP-binding protein	404	5.4e-167	Bacteria	NA	NA	NA	NA	NA	NA
DO021_gene_1145	K01222	E3.2.1.86A; 6-phospho-beta-glucosidase [EC:3.2.1.86]	389	3.4e-190	Bacteria	NA	NA	NA	NA	NA	NA
DO021_gene_11451	K07814	putative two-component system response regulator	192	1.9e-152	Bacteria	Firmicutes	Clostridia	Clostridiales	Lachnospiraceae	NA	Lachnospiraceae bacterium 28-4
DO021_gene_11452	K01703	leuC; 3-isopropylmalate/(R)-2-methylmalate dehydratase large subunit [EC:4.2.1.33 4.2.1.35]	592	2.9e-226	Bacteria	NA	NA	NA	NA	NA	NA
DO021_gene_1146	K02529	lacI; LacI family transcriptional regulator	121	1.8e-112	Bacteria	Firmicutes	Clostridia	Clostridiales	Hungateiclostridiaceae	Ruminiclostridium	Ruminiclostridium cellobioparum
DO021_gene_11461	K00805	hepST; heptaprenyl diphosphate synthase [EC:2.5.1.30]	146	1.2e-53	Bacteria	Firmicutes	Clostridia	Clostridiales	Lachnospiraceae	NA	Lachnospiraceae bacterium 28-4
DO021_gene_11468	K02529	lacI; LacI family transcriptional regulator	154	2.9e-127	Bacteria	NA	NA	NA	NA	NA	NA
DO021_gene_11469	K17319	lplB; putative aldouronate transport system permease protein	289	2.8e-136	Bacteria	Firmicutes	NA	NA	NA	NA	NA
DO021_gene_1147	K00800	aroA; 3-phosphoshikimate 1-carboxyvinyltransferase [EC:2.5.1.19]	341	7.4e-108	Bacteria	NA	NA	NA	NA	NA	NA
DO021_gene_11470	K17320	lplC; putative aldouronate transport system permease protein	238	1e-143	Bacteria	Firmicutes	Clostridia	Clostridiales	Lachnospiraceae	NA	NA
DO021_gene_11472	K12308	bgaB; beta-galactosidase [EC:3.2.1.23]	643	1.5e-294	Bacteria	NA	NA	NA	NA	NA	NA
DO021_gene_11480	K07533	prsA; foldase protein PrsA [EC:5.2.1.8]	139	1.8e-200	Bacteria	Firmicutes	Clostridia	Clostridiales	Lachnospiraceae	NA	Lachnospiraceae bacterium 28-4
DO021_gene_11482	K03546	sbcC; DNA repair protein SbcC/Rad50	384	0	Bacteria	Firmicutes	Clostridia	Clostridiales	Lachnospiraceae	NA	Lachnospiraceae bacterium 28-4
DO021_gene_11485	K00975	glgC; glucose-1-phosphate adenylyltransferase [EC:2.7.7.27]	626	7.2e-249	Bacteria	Firmicutes	Clostridia	Clostridiales	Lachnospiraceae	NA	Lachnospiraceae bacterium 28-4
DO021_gene_11486	K00975	glgC; glucose-1-phosphate adenylyltransferase [EC:2.7.7.27]	547	1.8e-195	Bacteria	Firmicutes	Clostridia	Clostridiales	Lachnospiraceae	NA	NA
DO021_gene_11487	K06412	spoVG; stage V sporulation protein G	142	7.6e-42	Bacteria	Firmicutes	Clostridia	Clostridiales	Lachnospiraceae	NA	Lachnospiraceae bacterium 28-4
DO021_gene_11489	K03723	mfd; transcription-repair coupling factor (superfamily II helicase) [EC:3.6.4.-]	1323	0	Bacteria	Firmicutes	Clostridia	Clostridiales	Lachnospiraceae	NA	Lachnospiraceae bacterium 28-4
DO021_gene_11490	K03088	rpoE; RNA polymerase sigma-70 factor, ECF subfamily	117	1.3e-102	Bacteria	Firmicutes	Clostridia	Clostridiales	Lachnospiraceae	NA	Lachnospiraceae bacterium 28-4
DO021_gene_115	K09690	ABC-2.LPSE.P; lipopolysaccharide transport system permease protein	296	1.1e-101	Bacteria	Firmicutes	Clostridia	Clostridiales	NA	NA	NA
DO021_gene_1150	K19350	lsa; lincosamide and streptogramin A transport system ATP-binding/permease protein	511	1.7e-228	Bacteria	Firmicutes	Clostridia	Clostridiales	Lachnospiraceae	NA	NA
DO021_gene_1151	K07456	mutS2; DNA mismatch repair protein MutS2	288	2.2e-265	Bacteria	NA	NA	NA	NA	NA	NA
DO021_gene_11510	K02523	ispB; octaprenyl-diphosphate synthase [EC:2.5.1.90]	107	2.4e-109	Bacteria	Firmicutes	Clostridia	Clostridiales	Lachnospiraceae	Blautia	Blautia coccoides
DO021_gene_1152	K09702	uncharacterized protein	278	1e-104	Bacteria	NA	NA	NA	NA	NA	NA
DO021_gene_11522	K01818	fucI; L-fucose/D-arabinose isomerase [EC:5.3.1.25 5.3.1.3]	969	0	Bacteria	NA	NA	NA	NA	NA	NA
DO021_gene_11523	K00848	rhaB; rhamnulokinase [EC:2.7.1.5]	551	1.3e-289	Bacteria	Firmicutes	Clostridia	Clostridiales	Lachnospiraceae	NA	Lachnospiraceae bacterium 28-4
DO021_gene_11542	K07814	putative two-component system response regulator	182	2.7e-175	Bacteria	NA	NA	NA	NA	NA	NA
DO021_gene_11545	K02835	prfA; peptide chain release factor 1	512	2.9e-185	Bacteria	NA	NA	NA	NA	NA	NA
DO021_gene_11547	K01206	FUCA; alpha-L-fucosidase [EC:3.2.1.51]	573	2.7e-222	Bacteria	Firmicutes	Clostridia	Clostridiales	NA	NA	NA
DO021_gene_11548	K08177	oxlT; MFS transporter, OFA family, oxalate/formate antiporter	341	1.3e-216	Bacteria	NA	NA	NA	NA	NA	NA
DO021_gene_11558	K02004	ABC.CD.P; putative ABC transport system permease protein	286	1.4e-283	Bacteria	NA	NA	NA	NA	NA	NA
DO021_gene_11559	K03415	cheV; two-component system, chemotaxis family, chemotaxis protein CheV	349	7.9e-152	Bacteria	NA	NA	NA	NA	NA	NA
DO021_gene_11573	K07126	uncharacterized protein	482	3.8e-12	Bacteria	Firmicutes	Clostridia	Clostridiales	Ruminococcaceae	Ruminococcus	Ruminococcus sp. 1xD21-23
DO021_gene_11585	K17318	lplA; putative aldouronate transport system substrate-binding protein	203	2.4e-279	Bacteria	Firmicutes	Clostridia	Clostridiales	Lachnospiraceae	Eisenbergiella	Eisenbergiella sp. OF01-20
DO021_gene_11587	K17319	lplB; putative aldouronate transport system permease protein	271	6e-144	Bacteria	Firmicutes	Clostridia	Clostridiales	Lachnospiraceae	Eisenbergiella	Eisenbergiella sp. OF01-20
DO021_gene_11599	K15898	pseI; pseudaminic acid synthase [EC:2.5.1.97]	335	4.8e-174	Bacteria	NA	NA	NA	NA	NA	NA
DO021_gene_11603	K20534	gtrB; polyisoprenyl-phosphate glycosyltransferase [EC:2.4.-.-]	297	2.5e-142	Bacteria	NA	NA	NA	NA	NA	NA
DO021_gene_11604	K02805	wecE; dTDP-4-amino-4,6-dideoxygalactose transaminase [EC:2.6.1.59]	513	6e-191	Bacteria	NA	NA	NA	NA	NA	NA
DO021_gene_11610	K12573	rnr; ribonuclease R [EC:3.1.-.-]	825	0	Bacteria	NA	NA	NA	NA	NA	NA
DO021_gene_1163	K05349	bglX; beta-glucosidase [EC:3.2.1.21]	825	0	Bacteria	NA	NA	NA	NA	NA	NA
DO021_gene_11634	K03406	mcp; methyl-accepting chemotaxis protein	103	6.8e-32	Bacteria	Firmicutes	Clostridia	Clostridiales	Lachnospiraceae	NA	NA
DO021_gene_11647	K01955	carB; carbamoyl-phosphate synthase large subunit [EC:6.3.5.5]	1592	0	Bacteria	NA	NA	NA	NA	NA	NA
DO021_gene_11658	K01267	DNPEP; aspartyl aminopeptidase [EC:3.4.11.21]	435	2.3e-178	Bacteria	NA	NA	NA	NA	NA	NA
DO021_gene_1169	K01811	xylS; alpha-D-xyloside xylohydrolase [EC:3.2.1.177]	747	0	Bacteria	Firmicutes	Clostridia	Clostridiales	Lachnospiraceae	Lachnoclostridium	NA
DO021_gene_11690	K03499	trkA; trk system potassium uptake protein	486	7.4e-252	Bacteria	Firmicutes	Clostridia	Clostridiales	Lachnospiraceae	NA	Lachnospiraceae bacterium 28-4
DO021_gene_11695	K00548	metH; 5-methyltetrahydrofolate--homocysteine methyltransferase [EC:2.1.1.13]	818	0	Bacteria	NA	NA	NA	NA	NA	NA
DO021_gene_11696	K01652	E2.2.1.6L; acetolactate synthase I/II/III large subunit [EC:2.2.1.6]	581	5.1e-284	Bacteria	NA	NA	NA	NA	NA	NA
DO021_gene_11698	K06001	trpB; tryptophan synthase beta chain [EC:4.2.1.20]	754	3.1e-253	Bacteria	NA	NA	NA	NA	NA	NA
DO021_gene_1170	K01811	xylS; alpha-D-xyloside xylohydrolase [EC:3.2.1.177]	671	0	Bacteria	Firmicutes	Clostridia	Clostridiales	NA	NA	NA
DO021_gene_11706	K01955	carB; carbamoyl-phosphate synthase large subunit [EC:6.3.5.5]	1216	0	Bacteria	NA	NA	NA	NA	NA	NA
DO021_gene_11707	K02823	pyrDII; dihydroorotate dehydrogenase electron transfer subunit	164	3.4e-52	Bacteria	Firmicutes	Clostridia	Clostridiales	NA	NA	NA
DO021_gene_11708	K17828	pyrDI; dihydroorotate dehydrogenase (NAD+) catalytic subunit [EC:1.3.1.14]	340	4.2e-97	Bacteria	NA	NA	NA	NA	NA	NA
DO021_gene_11719	K09861	uncharacterized protein	278	1.4e-98	Bacteria	NA	NA	NA	NA	NA	NA
DO021_gene_1172	K02025	ABC.MS.P; multiple sugar transport system permease protein	243	7.5e-131	Bacteria	Firmicutes	Clostridia	Clostridiales	NA	NA	NA
DO021_gene_11722	K05592	deaD; ATP-dependent RNA helicase DeaD [EC:3.6.4.13]	563	3.4e-259	Bacteria	Firmicutes	Clostridia	Clostridiales	Lachnospiraceae	NA	Lachnospiraceae bacterium 28-4
DO021_gene_11724	K03307	TC.SSS; solute:Na+ symporter, SSS family	583	1.8e-278	Bacteria	Firmicutes	Clostridia	Clostridiales	Lachnospiraceae	NA	Lachnospiraceae bacterium 28-4
DO021_gene_11726	K06147	ABCB-BAC; ATP-binding cassette, subfamily B, bacterial	673	0	Bacteria	Firmicutes	Clostridia	Clostridiales	Lachnospiraceae	NA	Lachnospiraceae bacterium 28-4
DO021_gene_11727	K06147	ABCB-BAC; ATP-binding cassette, subfamily B, bacterial	531	1.8e-303	Bacteria	Firmicutes	Clostridia	Clostridiales	Lachnospiraceae	NA	Lachnospiraceae bacterium 28-4
DO021_gene_11729	K06941	rlmN; 23S rRNA (adenine2503-C2)-methyltransferase [EC:2.1.1.192]	82	1.1e-19	Bacteria	NA	NA	NA	NA	NA	NA
DO021_gene_1173	K02027	ABC.MS.S; multiple sugar transport system substrate-binding protein	198	1e-181	Bacteria	Firmicutes	Clostridia	Clostridiales	NA	NA	NA
DO021_gene_11743	K01803	TPI; triosephosphate isomerase (TIM) [EC:5.3.1.1]	299	1.4e-104	Bacteria	Firmicutes	NA	NA	NA	NA	NA
DO021_gene_11747	K02499	yabN; tetrapyrrole methylase family protein / MazG family protein	259	3e-99	Bacteria	Firmicutes	Clostridia	Clostridiales	NA	NA	NA
DO021_gene_11748	K06409	spoVB; stage V sporulation protein B	248	1.2e-62	Bacteria	Firmicutes	NA	NA	NA	NA	Firmicutes bacterium CAG:475
DO021_gene_1175	K07720	yesN; two-component system, response regulator YesN	64	3.3e-109	Bacteria	Firmicutes	Clostridia	Clostridiales	NA	NA	NA
DO021_gene_11754	K06442	tlyA; 23S rRNA (cytidine1920-2'-O)/16S rRNA (cytidine1409-2'-O)-methyltransferase [EC:2.1.1.226 2.1.1.227]	328	9.7e-120	Bacteria	Firmicutes	NA	NA	NA	NA	NA
DO021_gene_11756	K13789	GGPS; geranylgeranyl diphosphate synthase, type II [EC:2.5.1.1 2.5.1.10 2.5.1.29]	327	2.8e-122	Bacteria	Firmicutes	Clostridia	Clostridiales	Lachnospiraceae	NA	NA
DO021_gene_11758	K03601	xseA; exodeoxyribonuclease VII large subunit [EC:3.1.11.6]	431	3.9e-175	Bacteria	NA	NA	NA	NA	NA	NA
DO021_gene_11767	K08483	PTS-EI.PTSI; phosphotransferase system, enzyme I, PtsI [EC:2.7.3.9]	591	1.3e-206	Bacteria	NA	NA	NA	NA	NA	NA
DO021_gene_11772	K01990	ABC-2.A; ABC-2 type transport system ATP-binding protein	248	1.9e-105	Bacteria	NA	NA	NA	NA	NA	NA
DO021_gene_11777	K00919	ispE; 4-diphosphocytidyl-2-C-methyl-D-erythritol kinase [EC:2.7.1.148]	301	2.7e-115	Bacteria	Firmicutes	Clostridia	Clostridiales	Lachnospiraceae	NA	NA
DO021_gene_11783	K06131	clsA_B; cardiolipin synthase A/B [EC:2.7.8.-]	482	9.4e-243	Bacteria	Firmicutes	Clostridia	Clostridiales	Lachnospiraceae	NA	NA
DO021_gene_11784	K03545	tig; trigger factor	161	1.2e-129	Bacteria	Firmicutes	Clostridia	Clostridiales	Lachnospiraceae	NA	Lachnospiraceae bacterium 28-4
DO021_gene_11785	K01893	NARS; asparaginyl-tRNA synthetase [EC:6.1.1.22]	774	1e-256	Bacteria	NA	NA	NA	NA	NA	NA
DO021_gene_11788	K01647	CS; citrate synthase [EC:2.3.3.1]	601	2.3e-229	Bacteria	NA	NA	NA	NA	NA	NA
DO021_gene_1180	K01990	ABC-2.A; ABC-2 type transport system ATP-binding protein	325	8.5e-127	Bacteria	NA	NA	NA	NA	NA	NA
DO021_gene_11823	K00760	hprT; hypoxanthine phosphoribosyltransferase [EC:2.4.2.8]	261	1.9e-91	Bacteria	Firmicutes	NA	NA	NA	NA	NA
DO021_gene_11824	K04075	tilS; tRNA(Ile)-lysidine synthase [EC:6.3.4.19]	295	5.5e-285	Bacteria	Firmicutes	Clostridia	Clostridiales	Lachnospiraceae	NA	Lachnospiraceae bacterium 28-4
DO021_gene_11825	K06382	spoIIE; stage II sporulation protein E [EC:3.1.3.16]	219	2.5e-227	Bacteria	Firmicutes	Clostridia	Clostridiales	Lachnospiraceae	NA	Lachnospiraceae bacterium 28-4
DO021_gene_11830	K03530	hupB; DNA-binding protein HU-beta	139	6e-39	Bacteria	NA	NA	NA	NA	NA	NA
DO021_gene_11831	K02499	yabN; tetrapyrrole methylase family protein / MazG family protein	161	4.1e-130	Bacteria	Firmicutes	Clostridia	Clostridiales	Lachnospiraceae	NA	Lachnospiraceae bacterium 28-4
DO021_gene_11834	K00974	cca; tRNA nucleotidyltransferase (CCA-adding enzyme) [EC:2.7.7.72 3.1.3.- 3.1.4.-]	499	1.6e-246	Bacteria	Firmicutes	Clostridia	Clostridiales	Lachnospiraceae	NA	Lachnospiraceae bacterium 28-4
DO021_gene_11837	K00548	metH; 5-methyltetrahydrofolate--homocysteine methyltransferase [EC:2.1.1.13]	874	0	Bacteria	Firmicutes	Clostridia	Clostridiales	Lachnospiraceae	NA	Lachnospiraceae bacterium 28-4
DO021_gene_11838	K01652	E2.2.1.6L; acetolactate synthase I/II/III large subunit [EC:2.2.1.6]	593	0	Bacteria	Firmicutes	Clostridia	Clostridiales	Lachnospiraceae	NA	Lachnospiraceae bacterium 28-4
DO021_gene_11839	K01653	E2.2.1.6S; acetolactate synthase I/III small subunit [EC:2.2.1.6]	166	2.4e-80	Bacteria	Firmicutes	Clostridia	Clostridiales	Lachnospiraceae	NA	NA
DO021_gene_11841	K00053	ilvC; ketol-acid reductoisomerase [EC:1.1.1.86]	594	1.7e-195	Bacteria	NA	NA	NA	NA	NA	NA
DO021_gene_11858	K05567	mnhC; multicomponent Na+:H+ antiporter subunit C	120	1.1e-51	Bacteria	NA	NA	NA	NA	NA	NA
DO021_gene_11859	K05568	mnhD; multicomponent Na+:H+ antiporter subunit D	330	8.5e-217	Bacteria	NA	NA	NA	NA	NA	NA
DO021_gene_11864	K00948	PRPS; ribose-phosphate pyrophosphokinase [EC:2.7.6.1]	575	4e-209	Bacteria	NA	NA	NA	NA	NA	NA
DO021_gene_11875	K01874	MARS; methionyl-tRNA synthetase [EC:6.1.1.10]	558	2.3e-255	Bacteria	Firmicutes	Clostridia	Clostridiales	NA	NA	NA
DO021_gene_11878	K02004	ABC.CD.P; putative ABC transport system permease protein	245	1.3e-286	Bacteria	Firmicutes	Clostridia	Clostridiales	NA	NA	NA
DO021_gene_11882	K00974	cca; tRNA nucleotidyltransferase (CCA-adding enzyme) [EC:2.7.7.72 3.1.3.- 3.1.4.-]	473	2.3e-250	Bacteria	Firmicutes	Clostridia	Clostridiales	Lachnospiraceae	NA	Lachnospiraceae bacterium A4
DO021_gene_11884	K16789	thiT; thiamine transporter	166	6.8e-117	Bacteria	Firmicutes	Clostridia	Clostridiales	Lachnospiraceae	NA	Lachnospiraceae bacterium A4
DO021_gene_11885	K02004	ABC.CD.P; putative ABC transport system permease protein	468	0	Bacteria	Firmicutes	Clostridia	Clostridiales	Lachnospiraceae	NA	Lachnospiraceae bacterium A4
DO021_gene_11896	K00390	cysH; phosphoadenosine phosphosulfate reductase [EC:1.8.4.8 1.8.4.10]	184	1.8e-174	Bacteria	Firmicutes	Clostridia	Clostridiales	Lachnospiraceae	NA	Lachnospiraceae bacterium A4
DO021_gene_11910	K07240	chrA; chromate transporter	206	1.3e-56	Bacteria	NA	NA	NA	NA	NA	NA
DO021_gene_11919	K02025	ABC.MS.P; multiple sugar transport system permease protein	243	5.5e-123	Bacteria	Firmicutes	Clostridia	Clostridiales	Lachnospiraceae	NA	Lachnospiraceae bacterium 28-4
DO021_gene_11920	K02026	ABC.MS.P1; multiple sugar transport system permease protein	232	1e-161	Bacteria	Firmicutes	Clostridia	Clostridiales	Lachnospiraceae	NA	Lachnospiraceae bacterium 28-4
DO021_gene_11924	K22132	tcdA; tRNA threonylcarbamoyladenosine dehydratase	275	4.8e-142	Bacteria	Firmicutes	Clostridia	Clostridiales	Lachnospiraceae	NA	Lachnospiraceae bacterium 28-4
DO021_gene_11926	K03797	E3.4.21.102; carboxyl-terminal processing protease [EC:3.4.21.102]	332	6.3e-166	Bacteria	NA	NA	NA	NA	NA	NA
DO021_gene_11938	K03671	trxA; thioredoxin 1	114	1.6e-43	Bacteria	NA	NA	NA	NA	NA	NA
DO021_gene_11943	K11050	ABC-2.CYL.A; multidrug/hemolysin transport system ATP-binding protein	273	1e-117	Bacteria	NA	NA	NA	NA	NA	bacterium D16-50
DO021_gene_11954	K04079	HSP90A; molecular chaperone HtpG	860	0	Bacteria	NA	NA	NA	NA	NA	NA
DO021_gene_11956	K00826	E2.6.1.42; branched-chain amino acid aminotransferase [EC:2.6.1.42]	561	8.4e-179	Bacteria	NA	NA	NA	NA	NA	NA
DO021_gene_11957	K09457	queF; 7-cyano-7-deazaguanine reductase [EC:1.7.1.13]	273	1.5e-90	Bacteria	Firmicutes	Clostridia	Clostridiales	NA	NA	NA
DO021_gene_11959	K07718	yesM; two-component system, sensor histidine kinase YesM [EC:2.7.13.3]	111	1.7e-41	Bacteria	Firmicutes	NA	NA	NA	NA	NA
DO021_gene_11960	K01206	FUCA; alpha-L-fucosidase [EC:3.2.1.51]	359	1e-224	Bacteria	NA	NA	NA	NA	NA	bacterium D16-50
DO021_gene_11962	K17319	lplB; putative aldouronate transport system permease protein	207	1.4e-89	Bacteria	NA	NA	NA	NA	NA	NA
DO021_gene_11972	K06147	ABCB-BAC; ATP-binding cassette, subfamily B, bacterial	198	4.8e-82	Bacteria	Firmicutes	NA	NA	NA	NA	NA
DO021_gene_11981	K10540	mglB; methyl-galactoside transport system substrate-binding protein	266	4.5e-150	Bacteria	NA	NA	NA	NA	NA	NA
DO021_gene_11983	K07718	yesM; two-component system, sensor histidine kinase YesM [EC:2.7.13.3]	438	4.2e-279	Bacteria	NA	NA	NA	NA	NA	NA
DO021_gene_11984	K07720	yesN; two-component system, response regulator YesN	305	2.6e-227	Bacteria	NA	NA	NA	NA	NA	NA
DO021_gene_11998	K17686	copA; Cu+-exporting ATPase [EC:3.6.3.54]	731	0	Bacteria	Firmicutes	Clostridia	Clostridiales	Lachnospiraceae	NA	Lachnospiraceae bacterium 28-4
DO021_gene_11999	K21600	csoR; CsoR family transcriptional regulator, copper-sensing transcriptional repressor	130	2.4e-46	Bacteria	Firmicutes	Clostridia	Clostridiales	Lachnospiraceae	NA	Lachnospiraceae bacterium 28-4
DO021_gene_12000	K01534	zntA; Cd2+/Zn2+-exporting ATPase [EC:3.6.3.3 3.6.3.5]	731	0	Bacteria	Firmicutes	Clostridia	Clostridiales	Lachnospiraceae	NA	Lachnospiraceae bacterium 28-4
DO021_gene_12012	K02040	pstS; phosphate transport system substrate-binding protein	290	1.1e-115	Bacteria	NA	NA	NA	NA	NA	NA
DO021_gene_12013	K02037	pstC; phosphate transport system permease protein	337	4e-126	Bacteria	NA	NA	NA	NA	NA	NA
DO021_gene_12014	K02038	pstA; phosphate transport system permease protein	297	1.7e-121	Bacteria	NA	NA	NA	NA	NA	NA
DO021_gene_12016	K02039	phoU; phosphate transport system protein	228	1.6e-87	Bacteria	NA	NA	NA	NA	NA	NA
DO021_gene_12017	K07658	phoB1; two-component system, OmpR family, alkaline phosphatase synthesis response regulator PhoP	239	1.2e-98	Bacteria	NA	NA	NA	NA	NA	NA
DO021_gene_12018	K07636	phoR; two-component system, OmpR family, phosphate regulon sensor histidine kinase PhoR [EC:2.7.13.3]	376	4e-223	Bacteria	NA	NA	NA	NA	NA	NA
DO021_gene_12029	K04069	pflA; pyruvate formate lyase activating enzyme [EC:1.97.1.4]	245	2.2e-134	Bacteria	NA	NA	NA	NA	NA	NA
DO021_gene_12046	K03497	parB; chromosome partitioning protein, ParB family	70	8.3e-259	Bacteria	Firmicutes	Clostridia	Clostridiales	Lachnospiraceae	Acetatifactor	Acetatifactor muris
DO021_gene_12049	K06223	dam; DNA adenine methylase [EC:2.1.1.72]	228	1.5e-92	Bacteria	NA	NA	NA	NA	NA	NA
DO021_gene_12063	K08600	srtB; sortase B [EC:3.4.22.71]	156	1.6e-71	Bacteria	NA	NA	NA	NA	NA	NA
DO021_gene_12075	K02647	cdaR; carbohydrate diacid regulator	489	7.1e-197	Bacteria	Firmicutes	Clostridia	Clostridiales	Lachnospiraceae	NA	Lachnospiraceae bacterium 28-4
DO021_gene_12076	K09812	ftsE; cell division transport system ATP-binding protein	305	1.4e-132	Bacteria	Firmicutes	Clostridia	Clostridiales	Lachnospiraceae	NA	Lachnospiraceae bacterium 28-4
DO021_gene_12077	K09811	ftsX; cell division transport system permease protein	317	2e-157	Bacteria	Firmicutes	Clostridia	Clostridiales	Lachnospiraceae	NA	Lachnospiraceae bacterium 28-4
DO021_gene_12079	K03797	E3.4.21.102; carboxyl-terminal processing protease [EC:3.4.21.102]	327	2e-246	Bacteria	Firmicutes	Clostridia	Clostridiales	Lachnospiraceae	NA	Lachnospiraceae bacterium 28-4
DO021_gene_12083	K12132	prkC; eukaryotic-like serine/threonine-protein kinase [EC:2.7.11.1]	512	0	Bacteria	Firmicutes	Clostridia	Clostridiales	Lachnospiraceae	NA	NA
DO021_gene_12086	K03500	rsmB; 16S rRNA (cytosine967-C5)-methyltransferase [EC:2.1.1.176]	402	7e-186	Bacteria	Firmicutes	Clostridia	Clostridiales	Lachnospiraceae	NA	NA
DO021_gene_12088	K00604	MTFMT; methionyl-tRNA formyltransferase [EC:2.1.2.9]	337	5.6e-137	Bacteria	Firmicutes	Clostridia	Clostridiales	Lachnospiraceae	NA	Lachnospiraceae bacterium 28-4
DO021_gene_12091	K04066	priA; primosomal protein N' (replication factor Y) (superfamily II helicase) [EC:3.6.4.-]	781	0	Bacteria	Firmicutes	Clostridia	Clostridiales	Lachnospiraceae	NA	NA
DO021_gene_12094	K00864	glpK; glycerol kinase [EC:2.7.1.30]	683	7.4e-261	Bacteria	NA	NA	NA	NA	NA	NA
DO021_gene_12097	K06153	bacA; undecaprenyl-diphosphatase [EC:3.6.1.27]	351	1.1e-136	Bacteria	NA	NA	NA	NA	NA	NA
DO021_gene_12101	K04043	dnaK; molecular chaperone DnaK	975	0	Bacteria	NA	NA	NA	NA	NA	NA
DO021_gene_12122	K02108	ATPF0A; F-type H+-transporting ATPase subunit a	233	1.3e-109	Bacteria	NA	NA	NA	NA	NA	NA
DO021_gene_12125	K02113	ATPF1D; F-type H+-transporting ATPase subunit delta	152	7.1e-68	Bacteria	NA	NA	NA	NA	NA	NA
DO021_gene_12127	K02115	ATPF1G; F-type H+-transporting ATPase subunit gamma	319	5e-137	Bacteria	NA	NA	NA	NA	NA	NA
DO021_gene_12128	K02112	ATPF1B; F-type H+/Na+-transporting ATPase subunit beta [EC:7.1.2.2 7.2.2.1]	761	7.7e-255	Bacteria	NA	NA	NA	NA	NA	NA
DO021_gene_12136	K07012	cas3; CRISPR-associated endonuclease/helicase Cas3 [EC:3.1.-.- 3.6.4.-]	425	4.4e-284	Bacteria	NA	NA	NA	NA	NA	bacterium 0.1xD8-71
DO021_gene_12137	K19090	cas5t; CRISPR-associated protein Cas5t	127	6.2e-108	Bacteria	NA	NA	NA	NA	NA	bacterium 0.1xD8-71
DO021_gene_12138	K19075	cst2; CRISPR-associated protein Cst2	191	4.1e-142	Bacteria	NA	NA	NA	NA	NA	bacterium 0.1xD8-71
DO021_gene_12149	K17318	lplA; putative aldouronate transport system substrate-binding protein	159	1.4e-206	Bacteria	Firmicutes	Clostridia	Clostridiales	Lachnospiraceae	Roseburia	Roseburia inulinivorans
DO021_gene_12152	K05567	mnhC; multicomponent Na+:H+ antiporter subunit C	119	5e-57	Bacteria	Firmicutes	Clostridia	Clostridiales	Lachnospiraceae	NA	NA
DO021_gene_12162	K01875	SARS; seryl-tRNA synthetase [EC:6.1.1.11]	724	1.5e-241	Bacteria	Firmicutes	NA	NA	NA	NA	NA
DO021_gene_12173	K15923	AXY8; alpha-L-fucosidase 2 [EC:3.2.1.51]	621	1.2e-201	Bacteria	NA	NA	NA	NA	NA	NA
DO021_gene_12180	K01885	EARS; glutamyl-tRNA synthetase [EC:6.1.1.17]	711	1.8e-245	Bacteria	NA	NA	NA	NA	NA	NA
DO021_gene_12197	K02431	fucU; L-fucose mutarotase [EC:5.1.3.29]	231	1.8e-77	Bacteria	Firmicutes	Clostridia	Clostridiales	Lachnospiraceae	NA	Lachnospiraceae bacterium 28-4
DO021_gene_12220	K00760	hprT; hypoxanthine phosphoribosyltransferase [EC:2.4.2.8]	251	4.3e-92	Bacteria	Firmicutes	NA	NA	NA	NA	NA
DO021_gene_12226	K16907	fluoroquinolone transport system ATP-binding protein [EC:3.6.3.-]	195	1.1e-112	Bacteria	NA	NA	NA	NA	NA	NA
DO021_gene_12255	K18220	tetM; ribosomal protection tetracycline resistance protein	440	0	Bacteria	Firmicutes	Clostridia	Clostridiales	Lachnospiraceae	Acetatifactor	Acetatifactor muris
DO021_gene_12276	K20487	nisK; two-component system, OmpR family, lantibiotic biosynthesis sensor histidine kinase NisK/SpaK [EC:2.7.13.3]	135	3.8e-196	Bacteria	NA	NA	NA	NA	NA	bacterium D16-50
DO021_gene_12293	K06147	ABCB-BAC; ATP-binding cassette, subfamily B, bacterial	155	6.9e-248	Bacteria	NA	NA	NA	NA	NA	NA
DO021_gene_12297	K04759	feoB; ferrous iron transport protein B	722	0	Bacteria	NA	NA	NA	NA	NA	NA
DO021_gene_12299	K01934	MTHFS; 5-formyltetrahydrofolate cyclo-ligase [EC:6.3.3.2]	102	9.6e-68	Bacteria	Firmicutes	Clostridia	Clostridiales	Lachnospiraceae	Acetatifactor	Acetatifactor muris
DO021_gene_12302	K02026	ABC.MS.P1; multiple sugar transport system permease protein	238	4.7e-152	Bacteria	NA	NA	NA	NA	NA	NA
DO021_gene_12306	K07043	uncharacterized protein	116	5e-54	Bacteria	NA	NA	NA	NA	NA	NA
DO021_gene_12308	K15633	gpmI; 2,3-bisphosphoglycerate-independent phosphoglycerate mutase [EC:5.4.2.12]	768	4.3e-288	Bacteria	NA	NA	NA	NA	NA	NA
DO021_gene_1232	K06907	uncharacterized protein	401	3.4e-271	Bacteria	Firmicutes	Clostridia	Clostridiales	Clostridiaceae	Clostridium	Clostridium sp. ASF502
DO021_gene_1233	K06908	uncharacterized protein	115	8.3e-87	Bacteria	Firmicutes	Clostridia	Clostridiales	Clostridiaceae	Clostridium	Clostridium sp. ASF502
DO021_gene_12340	K12308	bgaB; beta-galactosidase [EC:3.2.1.23]	495	1.8e-210	Bacteria	NA	NA	NA	NA	NA	NA
DO021_gene_12351	K07098	uncharacterized protein	185	4.7e-111	Bacteria	NA	NA	NA	NA	NA	NA
DO021_gene_12354	K01815	kduI; 4-deoxy-L-threo-5-hexosulose-uronate ketol-isomerase [EC:5.3.1.17]	393	3e-156	Bacteria	NA	NA	NA	NA	NA	NA
DO021_gene_12383	K09766	uncharacterized protein	181	2e-117	Bacteria	NA	NA	NA	NA	NA	NA
DO021_gene_12384	K01886	QARS; glutaminyl-tRNA synthetase [EC:6.1.1.18]	872	7.8e-288	Bacteria	NA	NA	NA	NA	NA	NA
DO021_gene_12385	K00602	purH; phosphoribosylaminoimidazolecarboxamide formyltransferase / IMP cyclohydrolase [EC:2.1.2.3 3.5.4.10]	637	1.6e-215	Bacteria	NA	NA	NA	NA	NA	NA
DO021_gene_12391	K21467	pbpC; penicillin-binding protein 3	646	0	Bacteria	Firmicutes	Clostridia	Clostridiales	Lachnospiraceae	NA	Lachnospiraceae bacterium 28-4
DO021_gene_12392	K02406	fliC; flagellin	108	8e-131	Bacteria	Firmicutes	Clostridia	Clostridiales	Lachnospiraceae	NA	Lachnospiraceae bacterium 28-4
DO021_gene_12395	K01972	E6.5.1.2; DNA ligase (NAD+) [EC:6.5.1.2]	777	0	Bacteria	Firmicutes	Clostridia	Clostridiales	Lachnospiraceae	NA	Lachnospiraceae bacterium 28-4
DO021_gene_12396	K06182	rluF; 23S rRNA pseudouridine2604 synthase [EC:5.4.99.21]	236	5.8e-134	Bacteria	Firmicutes	Clostridia	Clostridiales	Lachnospiraceae	NA	Lachnospiraceae bacterium 28-4
DO021_gene_12400	K02388	flgC; flagellar basal-body rod protein FlgC	176	1.2e-55	Bacteria	NA	NA	NA	NA	NA	NA
DO021_gene_12410	K13963	SERPINB; serpin B	148	2.6e-120	Bacteria	Firmicutes	Clostridia	Clostridiales	NA	NA	NA
DO021_gene_12413	K01866	YARS; tyrosyl-tRNA synthetase [EC:6.1.1.1]	657	5.3e-218	Bacteria	NA	NA	NA	NA	NA	NA
DO021_gene_12416	K09989	uncharacterized protein	347	1.9e-222	Bacteria	NA	NA	NA	NA	NA	NA
DO021_gene_12446	K09459	E4.1.1.82; phosphonopyruvate decarboxylase [EC:4.1.1.82]	404	3.6e-212	Bacteria	Firmicutes	Clostridia	Clostridiales	Lachnospiraceae	NA	Lachnospiraceae bacterium 28-4
DO021_gene_12447	K05946	tagA; N-acetylglucosaminyldiphosphoundecaprenol N-acetyl-beta-D-mannosaminyltransferase [EC:2.4.1.187]	182	5e-294	Bacteria	Firmicutes	Clostridia	Clostridiales	Lachnospiraceae	NA	Lachnospiraceae bacterium 28-4
DO021_gene_12448	K08679	E5.1.3.6; UDP-glucuronate 4-epimerase [EC:5.1.3.6]	404	5.2e-194	Bacteria	Firmicutes	Clostridia	Clostridiales	Lachnospiraceae	NA	Lachnospiraceae bacterium 28-4
DO021_gene_12457	K11358	yhdR; aspartate aminotransferase [EC:2.6.1.1]	447	9.4e-203	Bacteria	NA	NA	NA	NA	NA	NA
DO021_gene_12462	K03687	GRPE; molecular chaperone GrpE	193	3e-49	Bacteria	NA	NA	NA	NA	NA	NA
DO021_gene_12464	K03686	dnaJ; molecular chaperone DnaJ	492	6.2e-154	Bacteria	NA	NA	NA	NA	NA	NA
DO021_gene_12467	K03442	mscS; small conductance mechanosensitive channel	238	2.7e-122	Bacteria	Firmicutes	Clostridia	Clostridiales	Lachnospiraceae	NA	NA
DO021_gene_12468	K00700	GBE1; 1,4-alpha-glucan branching enzyme [EC:2.4.1.18]	837	0	Bacteria	Firmicutes	Clostridia	Clostridiales	Lachnospiraceae	NA	NA
DO021_gene_12472	K00058	serA; D-3-phosphoglycerate dehydrogenase / 2-oxoglutarate reductase [EC:1.1.1.95 1.1.1.399]	500	5.8e-197	Bacteria	NA	NA	NA	NA	NA	NA
DO021_gene_12482	K07258	dacC; serine-type D-Ala-D-Ala carboxypeptidase (penicillin-binding protein 5/6) [EC:3.4.16.4]	214	5.6e-168	Bacteria	NA	NA	NA	NA	NA	NA
DO021_gene_12489	K07058	membrane protein	182	2e-146	Bacteria	Firmicutes	Clostridia	Clostridiales	Lachnospiraceae	NA	Lachnospiraceae bacterium 28-4
DO021_gene_12497	K06950	uncharacterized protein	112	2.5e-83	Bacteria	Firmicutes	Clostridia	Clostridiales	NA	NA	NA
DO021_gene_125	K01841	pepM; phosphoenolpyruvate phosphomutase [EC:5.4.2.9]	546	4.8e-308	Bacteria	NA	NA	NA	NA	NA	NA
DO021_gene_12521	K04486	E3.1.3.15B; histidinol-phosphatase (PHP family) [EC:3.1.3.15]	292	9.5e-112	Bacteria	NA	NA	NA	NA	NA	NA
DO021_gene_12541	K02341	holB; DNA polymerase III subunit delta' [EC:2.7.7.7]	375	3.8e-157	Bacteria	NA	NA	NA	NA	NA	NA
DO021_gene_12545	K06950	uncharacterized protein	139	1.1e-76	Bacteria	NA	NA	NA	NA	NA	NA
DO021_gene_12549	K03488	licT; beta-glucoside operon transcriptional antiterminator	287	7.3e-157	Bacteria	Firmicutes	Clostridia	Clostridiales	Lachnospiraceae	NA	Lachnospiraceae bacterium 28-4
DO021_gene_12550	K02756	PTS-Bgl-EIIB; PTS system, beta-glucoside-specific IIB component [EC:2.7.1.-]	695	0	Bacteria	Firmicutes	Clostridia	Clostridiales	Lachnospiraceae	NA	Lachnospiraceae bacterium 28-4
DO021_gene_12550	K02757	PTS-Bgl-EIIC; PTS system, beta-glucoside-specific IIC component	695	0	Bacteria	Firmicutes	Clostridia	Clostridiales	Lachnospiraceae	NA	Lachnospiraceae bacterium 28-4
DO021_gene_12550	K02755	PTS-Bgl-EIIA; PTS system, beta-glucoside-specific IIA component [EC:2.7.1.-]	695	0	Bacteria	Firmicutes	Clostridia	Clostridiales	Lachnospiraceae	NA	Lachnospiraceae bacterium 28-4
DO021_gene_12551	K01223	E3.2.1.86B; 6-phospho-beta-glucosidase [EC:3.2.1.86]	689	2.7e-289	Bacteria	Firmicutes	Clostridia	Clostridiales	Lachnospiraceae	NA	Lachnospiraceae bacterium 28-4
DO021_gene_12556	K02968	RP-S20; small subunit ribosomal protein S20	86	6.2e-33	Bacteria	Firmicutes	Clostridia	Clostridiales	Lachnospiraceae	NA	Lachnospiraceae bacterium 28-4
DO021_gene_12557	K06012	gpr; spore protease [EC:3.4.24.78]	271	1.1e-152	Bacteria	Firmicutes	Clostridia	Clostridiales	Lachnospiraceae	NA	Lachnospiraceae bacterium 28-4
DO021_gene_12558	K06385	spoIIP; stage II sporulation protein P	242	4.8e-243	Bacteria	Firmicutes	Clostridia	Clostridiales	Lachnospiraceae	NA	Lachnospiraceae bacterium 28-4
DO021_gene_12576	K13789	GGPS; geranylgeranyl diphosphate synthase, type II [EC:2.5.1.1 2.5.1.10 2.5.1.29]	217	1.1e-59	Bacteria	NA	NA	NA	NA	NA	NA
DO021_gene_12578	K03601	xseA; exodeoxyribonuclease VII large subunit [EC:3.1.11.6]	225	4e-92	Bacteria	Firmicutes	NA	NA	NA	NA	NA
DO021_gene_12579	K01491	folD; methylenetetrahydrofolate dehydrogenase (NADP+) / methenyltetrahydrofolate cyclohydrolase [EC:1.5.1.5 3.5.4.9]	310	2.9e-89	Bacteria	NA	NA	NA	NA	NA	NA
DO021_gene_12591	K06871	uncharacterized protein	194	8.2e-147	Bacteria	Firmicutes	NA	NA	NA	NA	NA
DO021_gene_12592	K06147	ABCB-BAC; ATP-binding cassette, subfamily B, bacterial	170	8.9e-160	Bacteria	Firmicutes	Clostridia	Clostridiales	Clostridiaceae	Alkaliphilus	Alkaliphilus sp.
DO021_gene_12594	K23060	artR; arginine/lysine/histidine transport system ATP-binding protein [EC:7.4.2.1]	334	1.1e-113	Bacteria	NA	NA	NA	NA	NA	NA
DO021_gene_12607	K01990	ABC-2.A; ABC-2 type transport system ATP-binding protein	284	3.7e-116	Bacteria	NA	NA	NA	NA	NA	NA
DO021_gene_12609	K02004	ABC.CD.P; putative ABC transport system permease protein	205	4.6e-275	Bacteria	NA	NA	NA	NA	NA	NA
DO021_gene_12610	K02003	ABC.CD.A; putative ABC transport system ATP-binding protein	296	1e-103	Bacteria	NA	NA	NA	NA	NA	NA
DO021_gene_12616	K01990	ABC-2.A; ABC-2 type transport system ATP-binding protein	277	2.8e-153	Bacteria	Firmicutes	Clostridia	Clostridiales	Lachnospiraceae	NA	Lachnospiraceae bacterium 28-4
DO021_gene_12627	K03100	lepB; signal peptidase I [EC:3.4.21.89]	126	8.6e-63	Bacteria	NA	NA	NA	NA	NA	NA
DO021_gene_12634	K01867	WARS; tryptophanyl-tRNA synthetase [EC:6.1.1.2]	466	1.2e-182	Bacteria	NA	NA	NA	NA	NA	NA
DO021_gene_12639	K03657	uvrD; DNA helicase II / ATP-dependent DNA helicase PcrA [EC:3.6.4.12]	378	8.4e-206	Bacteria	Firmicutes	Clostridia	Clostridiales	Lachnospiraceae	NA	Lachnospiraceae bacterium 28-4
DO021_gene_12642	K00575	cheR; chemotaxis protein methyltransferase CheR [EC:2.1.1.80]	168	2.7e-57	Bacteria	Firmicutes	Clostridia	Clostridiales	Lachnospiraceae	NA	Lachnospiraceae bacterium 28-4
DO021_gene_12644	K03527	ispH; 4-hydroxy-3-methylbut-2-en-1-yl diphosphate reductase [EC:1.17.7.4]	101	4.7e-159	Bacteria	Firmicutes	Clostridia	Clostridiales	Lachnospiraceae	NA	Lachnospiraceae bacterium 28-4
DO021_gene_12645	K00945	cmk; CMP/dCMP kinase [EC:2.7.4.25]	275	7.5e-117	Bacteria	Firmicutes	Clostridia	Clostridiales	Lachnospiraceae	NA	Lachnospiraceae bacterium 28-4
DO021_gene_12648	K01571	oadA; oxaloacetate decarboxylase (Na+ extruding), alpha subunit [EC:7.2.4.2]	756	3.2e-274	Bacteria	NA	NA	NA	NA	NA	NA
DO021_gene_12654	K01223	E3.2.1.86B; 6-phospho-beta-glucosidase [EC:3.2.1.86]	568	1.6e-215	Bacteria	NA	NA	NA	NA	NA	NA
DO021_gene_12656	K02756	PTS-Bgl-EIIB; PTS system, beta-glucoside-specific IIB component [EC:2.7.1.-]	267	9.1e-189	Bacteria	NA	NA	NA	NA	NA	NA
DO021_gene_12656	K02755	PTS-Bgl-EIIA; PTS system, beta-glucoside-specific IIA component [EC:2.7.1.-]	267	9.1e-189	Bacteria	NA	NA	NA	NA	NA	NA
DO021_gene_12656	K02757	PTS-Bgl-EIIC; PTS system, beta-glucoside-specific IIC component	267	9.1e-189	Bacteria	NA	NA	NA	NA	NA	NA
DO021_gene_12668	K02965	RP-S19; small subunit ribosomal protein S19	174	1.9e-45	Bacteria	NA	NA	NA	NA	NA	NA
DO021_gene_12669	K02890	RP-L22; large subunit ribosomal protein L22	209	2.9e-60	Bacteria	NA	NA	NA	NA	NA	NA
DO021_gene_12670	K02982	RP-S3; small subunit ribosomal protein S3	369	1.1e-112	Bacteria	NA	NA	NA	NA	NA	NA
DO021_gene_12673	K02961	RP-S17; small subunit ribosomal protein S17	145	1.8e-35	Bacteria	NA	NA	NA	NA	NA	NA
DO021_gene_12674	K02874	RP-L14; large subunit ribosomal protein L14	188	3.7e-57	Bacteria	NA	NA	NA	NA	NA	NA
DO021_gene_12675	K02895	RP-L24; large subunit ribosomal protein L24	136	1.7e-42	Bacteria	NA	NA	NA	NA	NA	NA
DO021_gene_12679	K02881	RP-L18; large subunit ribosomal protein L18	191	1.4e-51	Bacteria	NA	NA	NA	NA	NA	NA
DO021_gene_12683	K03076	secY; preprotein translocase subunit SecY	535	6.8e-202	Bacteria	NA	NA	NA	NA	NA	NA
DO021_gene_12688	K02809	PTS-Scr-EIIB; PTS system, sucrose-specific IIB component [EC:2.7.1.211]	233	5.8e-104	Bacteria	NA	NA	NA	NA	NA	NA
DO021_gene_12688	K02810	PTS-Scr-EIIC; PTS system, sucrose-specific IIC component	233	5.8e-104	Bacteria	NA	NA	NA	NA	NA	NA
DO021_gene_12689	K02808	PTS-Scr-EIIA; PTS system, sucrose-specific IIA component [EC:2.7.1.211]	247	2.7e-177	Bacteria	NA	NA	NA	NA	NA	NA
DO021_gene_12689	K02810	PTS-Scr-EIIC; PTS system, sucrose-specific IIC component	247	2.7e-177	Bacteria	NA	NA	NA	NA	NA	NA
DO021_gene_12689	K02809	PTS-Scr-EIIB; PTS system, sucrose-specific IIB component [EC:2.7.1.211]	247	2.7e-177	Bacteria	NA	NA	NA	NA	NA	NA
DO021_gene_1272	K02341	holB; DNA polymerase III subunit delta' [EC:2.7.7.7]	358	4.8e-155	Bacteria	NA	NA	NA	NA	NA	NA
DO021_gene_12723	K01710	E4.2.1.46; dTDP-glucose 4,6-dehydratase [EC:4.2.1.46]	502	5.6e-194	Bacteria	NA	NA	NA	NA	NA	NA
DO021_gene_12725	K01915	glnA; glutamine synthetase [EC:6.3.1.2]	969	0	Bacteria	NA	NA	NA	NA	NA	NA
DO021_gene_12726	K03320	amt; ammonium transporter, Amt family	64	1.3e-13	Bacteria	NA	NA	NA	NA	NA	NA
DO021_gene_12727	K01953	asnB; asparagine synthase (glutamine-hydrolysing) [EC:6.3.5.4]	732	6.5e-260	Bacteria	NA	NA	NA	NA	NA	NA
DO021_gene_12728	K01937	pyrG; CTP synthase [EC:6.3.4.2]	79	1.9e-18	Bacteria	Firmicutes	NA	NA	NA	NA	NA
DO021_gene_12729	K00764	purF; amidophosphoribosyltransferase [EC:2.4.2.14]	623	4.2e-229	Bacteria	NA	NA	NA	NA	NA	NA
DO021_gene_12735	K02563	murG; UDP-N-acetylglucosamine--N-acetylmuramyl-(pentapeptide) pyrophosphoryl-undecaprenol N-acetylglucosamine transferase [EC:2.4.1.227]	450	1.1e-189	Bacteria	Firmicutes	Clostridia	Clostridiales	Lachnospiraceae	NA	NA
DO021_gene_12775	K10119	msmG; raffinose/stachyose/melibiose transport system permease protein	192	4.4e-140	Bacteria	Firmicutes	Clostridia	Clostridiales	Lachnospiraceae	NA	Lachnospiraceae bacterium 28-4
DO021_gene_12776	K10118	msmF; raffinose/stachyose/melibiose transport system permease protein	205	5.9e-160	Bacteria	Firmicutes	Clostridia	Clostridiales	Lachnospiraceae	NA	Lachnospiraceae bacterium 28-4
DO021_gene_12777	K10117	msmE; raffinose/stachyose/melibiose transport system substrate-binding protein	101	1.7e-235	Bacteria	Firmicutes	Clostridia	Clostridiales	Lachnospiraceae	NA	Lachnospiraceae bacterium 28-4
DO021_gene_1278	K06373	spmA; spore maturation protein A	144	7.1e-101	Bacteria	Firmicutes	Clostridia	Clostridiales	Lachnospiraceae	Acetatifactor	Acetatifactor muris
DO021_gene_12783	K00684	aat; leucyl/phenylalanyl-tRNA---protein transferase [EC:2.3.2.6]	225	4.8e-100	Bacteria	NA	NA	NA	NA	NA	NA
DO021_gene_12792	K01206	FUCA; alpha-L-fucosidase [EC:3.2.1.51]	307	8.7e-245	Bacteria	Firmicutes	Clostridia	Clostridiales	Lachnospiraceae	Acetatifactor	Acetatifactor muris
DO021_gene_12793	K12308	bgaB; beta-galactosidase [EC:3.2.1.23]	329	0	Bacteria	Firmicutes	Clostridia	Clostridiales	Lachnospiraceae	Acetatifactor	Acetatifactor muris
DO021_gene_12794	K01811	xylS; alpha-D-xyloside xylohydrolase [EC:3.2.1.177]	539	0	Bacteria	Firmicutes	Clostridia	Clostridiales	Lachnospiraceae	Acetatifactor	Acetatifactor muris
DO021_gene_12798	K00171	porD; pyruvate ferredoxin oxidoreductase delta subunit [EC:1.2.7.1]	132	7e-30	Bacteria	Firmicutes	Clostridia	Clostridiales	Lachnospiraceae	Acetatifactor	Acetatifactor muris
DO021_gene_12833	K01971	ligD; bifunctional non-homologous end joining protein LigD [EC:6.5.1.1]	154	1.2e-160	Bacteria	NA	NA	NA	NA	NA	bacterium D16-50
DO021_gene_12841	K06173	truA; tRNA pseudouridine38-40 synthase [EC:5.4.99.12]	259	1.1e-135	Bacteria	Firmicutes	Clostridia	Clostridiales	Lachnospiraceae	NA	Lachnospiraceae bacterium 28-4
DO021_gene_12867	K14731	mlhB; epsilon-lactone hydrolase [EC:3.1.1.83]	217	4.6e-147	Bacteria	NA	NA	NA	NA	NA	NA
DO021_gene_1287	K02992	RP-S7; small subunit ribosomal protein S7	267	1.3e-81	Bacteria	NA	NA	NA	NA	NA	NA
DO021_gene_12883	K12257	secDF; SecD/SecF fusion protein	752	0	Bacteria	Firmicutes	Clostridia	Clostridiales	Lachnospiraceae	NA	Lachnospiraceae bacterium 28-4
DO021_gene_1289	K02358	tuf; elongation factor Tu	678	1.2e-213	Bacteria	NA	NA	NA	NA	NA	NA
DO021_gene_12895	K03497	parB; chromosome partitioning protein, ParB family	141	5.8e-169	Bacteria	Firmicutes	Clostridia	Clostridiales	Oscillospiraceae	Oscillibacter	Oscillibacter sp. 1-3
DO021_gene_12898	K06147	ABCB-BAC; ATP-binding cassette, subfamily B, bacterial	453	0	Bacteria	NA	NA	NA	NA	NA	NA
DO021_gene_12907	K15635	apgM; 2,3-bisphosphoglycerate-independent phosphoglycerate mutase [EC:5.4.2.12]	450	3.9e-137	Bacteria	NA	NA	NA	NA	NA	NA
DO021_gene_12910	K03215	rumA; 23S rRNA (uracil1939-C5)-methyltransferase [EC:2.1.1.190]	276	1.5e-192	Bacteria	Firmicutes	Clostridia	Clostridiales	Lachnospiraceae	NA	Lachnospiraceae bacterium 28-4
DO021_gene_12915	K02887	RP-L20; large subunit ribosomal protein L20	194	5.6e-50	Bacteria	NA	NA	NA	NA	NA	NA
DO021_gene_12917	K02520	infC; translation initiation factor IF-3	242	6.6e-85	Bacteria	NA	NA	NA	NA	NA	NA
DO021_gene_12934	K02035	ABC.PE.S; peptide/nickel transport system substrate-binding protein	186	8.5e-90	Bacteria	Firmicutes	Clostridia	Clostridiales	Peptococcaceae	NA	NA
DO021_gene_12937	K02034	ABC.PE.P1; peptide/nickel transport system permease protein	217	1.9e-94	Bacteria	Firmicutes	Clostridia	Clostridiales	Peptococcaceae	NA	NA
DO021_gene_12955	K01895	ACSS; acetyl-CoA synthetase [EC:6.2.1.1]	642	0	Bacteria	NA	NA	NA	NA	NA	NA
DO021_gene_12968	K03710	GntR family transcriptional regulator	138	1e-71	Bacteria	Firmicutes	Clostridia	Clostridiales	Lachnospiraceae	NA	[Eubacterium] rectale
DO021_gene_12971	K19508	PTS-Gfr-EIIC; PTS system, fructoselysine/glucoselysine-specific IIC component	280	5e-96	Bacteria	Firmicutes	Clostridia	Clostridiales	NA	NA	NA
DO021_gene_12972	K19509	PTS-Gfr-EIID; PTS system, fructoselysine/glucoselysine-specific IID component	322	1.1e-117	Bacteria	Firmicutes	Clostridia	Clostridiales	NA	NA	NA
DO021_gene_12973	K19504	gfrE; glucoselysine-6-phosphate deglycase	201	3.7e-116	Bacteria	NA	NA	NA	NA	NA	NA
DO021_gene_12975	K11189	PTS-HPR; phosphocarrier protein	72	6.1e-30	Bacteria	Firmicutes	NA	NA	NA	NA	NA
DO021_gene_12978	K08483	PTS-EI.PTSI; phosphotransferase system, enzyme I, PtsI [EC:2.7.3.9]	556	6.1e-217	Bacteria	NA	NA	NA	NA	NA	NA
DO021_gene_12984	K17675	SUPV3L1; ATP-dependent RNA helicase SUPV3L1/SUV3 [EC:3.6.4.13]	381	0	Bacteria	NA	NA	NA	NA	NA	NA
DO021_gene_12990	K09145	uncharacterized protein	121	8.4e-82	Bacteria	Firmicutes	Clostridia	Clostridiales	Lachnospiraceae	Eisenbergiella	Eisenbergiella sp. OF01-20
DO021_gene_12996	K02004	ABC.CD.P; putative ABC transport system permease protein	88	0	Bacteria	NA	NA	NA	NA	NA	NA
DO021_gene_13	K02473	wbpP; UDP-N-acetylglucosamine 4-epimerase [EC:5.1.3.7]	461	3.2e-177	Bacteria	NA	NA	NA	NA	NA	NA
DO021_gene_130	K01791	wecB; UDP-N-acetylglucosamine 2-epimerase (non-hydrolysing) [EC:5.1.3.14]	420	1.2e-162	Bacteria	Firmicutes	Clostridia	Clostridiales	NA	NA	NA
DO021_gene_13001	K01990	ABC-2.A; ABC-2 type transport system ATP-binding protein	229	4.9e-107	Bacteria	Firmicutes	NA	NA	NA	NA	NA
DO021_gene_13011	K13626	fliW; flagellar assembly factor FliW	118	3e-80	Bacteria	Firmicutes	Clostridia	Clostridiales	Lachnospiraceae	NA	Lachnospiraceae bacterium 28-4
DO021_gene_13013	K02396	flgK; flagellar hook-associated protein 1 FlgK	311	0	Bacteria	Firmicutes	Clostridia	Clostridiales	Lachnospiraceae	NA	Lachnospiraceae bacterium 28-4
DO021_gene_13014	K02396	flgK; flagellar hook-associated protein 1 FlgK	269	0	Bacteria	Firmicutes	Clostridia	Clostridiales	Lachnospiraceae	NA	Lachnospiraceae bacterium 28-4
DO021_gene_13032	K02237	comEA; competence protein ComEA	130	2.1e-60	Bacteria	Firmicutes	Clostridia	Clostridiales	Lachnospiraceae	Acetatifactor	Acetatifactor muris
DO021_gene_13043	K02346	dinB; DNA polymerase IV [EC:2.7.7.7]	464	3.2e-241	Bacteria	Firmicutes	Clostridia	Clostridiales	NA	NA	NA
DO021_gene_13049	K03100	lepB; signal peptidase I [EC:3.4.21.89]	116	3.4e-46	Bacteria	NA	NA	NA	NA	NA	NA
DO021_gene_13056	K21071	pfk; ATP-dependent phosphofructokinase / diphosphate-dependent phosphofructokinase [EC:2.7.1.11 2.7.1.90]	434	3.2e-222	Bacteria	NA	NA	NA	NA	NA	NA
DO021_gene_13067	K06381	spoIID; stage II sporulation protein D	122	5.7e-100	Bacteria	NA	NA	NA	NA	NA	bacterium 0.1xD8-71
DO021_gene_131	K09690	ABC-2.LPSE.P; lipopolysaccharide transport system permease protein	210	5.6e-87	Bacteria	Firmicutes	NA	NA	NA	NA	NA
DO021_gene_13110	K00655	plsC; 1-acyl-sn-glycerol-3-phosphate acyltransferase [EC:2.3.1.51]	228	1.9e-103	Bacteria	NA	NA	NA	NA	NA	NA
DO021_gene_13112	K18349	vanRC; two-component system, OmpR family, response regulator VanR	324	1.9e-110	Bacteria	NA	NA	NA	NA	NA	NA
DO021_gene_13114	K01921	ddl; D-alanine-D-alanine ligase [EC:6.3.2.4]	357	6.3e-147	Bacteria	NA	NA	NA	NA	NA	NA
DO021_gene_13118	K03406	mcp; methyl-accepting chemotaxis protein	403	4.3e-192	Bacteria	Firmicutes	Clostridia	Clostridiales	NA	NA	NA
DO021_gene_13120	K17320	lplC; putative aldouronate transport system permease protein	205	2.7e-141	Bacteria	Firmicutes	Clostridia	Clostridiales	NA	NA	NA
DO021_gene_13125	K02563	murG; UDP-N-acetylglucosamine--N-acetylmuramyl-(pentapeptide) pyrophosphoryl-undecaprenol N-acetylglucosamine transferase [EC:2.4.1.227]	454	2.9e-203	Bacteria	Firmicutes	Clostridia	Clostridiales	Lachnospiraceae	NA	Lachnospiraceae bacterium A4
DO021_gene_13128	K00278	nadB; L-aspartate oxidase [EC:1.4.3.16]	517	6.2e-234	Bacteria	Firmicutes	Clostridia	Clostridiales	Lachnospiraceae	NA	Lachnospiraceae bacterium A4
DO021_gene_13130	K07105	uncharacterized protein	179	1.6e-105	Bacteria	Firmicutes	Clostridia	Clostridiales	Lachnospiraceae	NA	Lachnospiraceae bacterium A4
DO021_gene_13133	K03564	BCP; peroxiredoxin Q/BCP [EC:1.11.1.15]	231	2.9e-83	Bacteria	Firmicutes	Clostridia	Clostridiales	Lachnospiraceae	NA	Lachnospiraceae bacterium A4
DO021_gene_13148	K03701	uvrA; excinuclease ABC subunit A	425	2.5e-183	Bacteria	NA	NA	NA	NA	NA	NA
DO021_gene_13169	K07080	uncharacterized protein	130	4.5e-55	Bacteria	Firmicutes	Clostridia	Clostridiales	NA	NA	Clostridiales bacterium
DO021_gene_1317	K01710	E4.2.1.46; dTDP-glucose 4,6-dehydratase [EC:4.2.1.46]	522	6.6e-195	Bacteria	NA	NA	NA	NA	NA	NA
DO021_gene_13176	K10118	msmF; raffinose/stachyose/melibiose transport system permease protein	355	2.2e-156	Bacteria	NA	NA	NA	NA	NA	NA
DO021_gene_13177	K10119	msmG; raffinose/stachyose/melibiose transport system permease protein	315	4.2e-128	Bacteria	NA	NA	NA	NA	NA	NA
DO021_gene_13178	K07407	E3.2.1.22B; alpha-galactosidase [EC:3.2.1.22]	638	0	Bacteria	Firmicutes	Clostridia	Clostridiales	Lachnospiraceae	NA	Lachnospiraceae bacterium A4
DO021_gene_1318	K00973	E2.7.7.24; glucose-1-phosphate thymidylyltransferase [EC:2.7.7.24]	442	3.2e-147	Bacteria	NA	NA	NA	NA	NA	NA
DO021_gene_13182	K00764	purF; amidophosphoribosyltransferase [EC:2.4.2.14]	632	1.2e-217	Bacteria	NA	NA	NA	NA	NA	NA
DO021_gene_1321	K01790	rfbC; dTDP-4-dehydrorhamnose 3,5-epimerase [EC:5.1.3.13]	271	4.7e-96	Bacteria	NA	NA	NA	NA	NA	NA
DO021_gene_13212	K18350	vanSC; two-component system, OmpR family, sensor histidine kinase VanS [EC:2.7.13.3]	284	1e-122	Bacteria	NA	NA	NA	NA	NA	bacterium 0.1xD8-82
DO021_gene_13213	K18349	vanRC; two-component system, OmpR family, response regulator VanR	343	2.5e-103	Bacteria	NA	NA	NA	NA	NA	NA
DO021_gene_13218	K01048	pldB; lysophospholipase [EC:3.1.1.5]	164	3.9e-125	Bacteria	Firmicutes	Clostridia	Clostridiales	NA	NA	NA
DO021_gene_1323	K09693	tagH; teichoic acid transport system ATP-binding protein [EC:3.6.3.40]	421	4.8e-195	Bacteria	NA	NA	NA	NA	NA	NA
DO021_gene_13232	K07478	ycaJ; putative ATPase	669	3.8e-216	Bacteria	NA	NA	NA	NA	NA	NA
DO021_gene_13235	K07139	uncharacterized protein	312	2.2e-125	Bacteria	NA	NA	NA	NA	NA	bacterium 0.1xD8-71
DO021_gene_13239	K03406	mcp; methyl-accepting chemotaxis protein	218	8.4e-276	Bacteria	Firmicutes	Clostridia	Clostridiales	Lachnospiraceae	NA	Lachnospiraceae bacterium 28-4
DO021_gene_1325	K20444	rfbC; O-antigen biosynthesis protein [EC:2.4.1.-]	323	0	Bacteria	Firmicutes	Clostridia	Clostridiales	Lachnospiraceae	Acetatifactor	Acetatifactor muris
DO021_gene_13260	K03088	rpoE; RNA polymerase sigma-70 factor, ECF subfamily	76	1.4e-33	Bacteria	Firmicutes	Clostridia	Clostridiales	Ruminococcaceae	Ruminococcus	Ruminococcus sp. CAG:177
DO021_gene_13266	K07576	metallo-beta-lactamase family protein	667	1e-287	Bacteria	NA	NA	NA	NA	NA	NA
DO021_gene_1327	K01835	pgm; phosphoglucomutase [EC:5.4.2.2]	784	0	Bacteria	NA	NA	NA	NA	NA	NA
DO021_gene_13273	K03100	lepB; signal peptidase I [EC:3.4.21.89]	139	2.2e-70	Bacteria	NA	NA	NA	NA	NA	NA
DO021_gene_13289	K03431	glmM; phosphoglucosamine mutase [EC:5.4.2.10]	546	4.6e-254	Bacteria	Firmicutes	Clostridia	Clostridiales	Lachnospiraceae	NA	NA
DO021_gene_13291	K00067	rfbD; dTDP-4-dehydrorhamnose reductase [EC:1.1.1.133]	287	8.3e-164	Bacteria	Firmicutes	Clostridia	Clostridiales	Lachnospiraceae	NA	Lachnospiraceae bacterium A4
DO021_gene_13292	K01711	gmd; GDPmannose 4,6-dehydratase [EC:4.2.1.47]	463	9.5e-210	Bacteria	Firmicutes	Clostridia	Clostridiales	Lachnospiraceae	NA	NA
DO021_gene_13307	K01895	ACSS; acetyl-CoA synthetase [EC:6.2.1.1]	572	1.5e-214	Bacteria	Firmicutes	NA	NA	NA	NA	NA
DO021_gene_13322	K09702	uncharacterized protein	331	7.3e-122	Bacteria	Firmicutes	Clostridia	Clostridiales	Lachnospiraceae	NA	Lachnospiraceae bacterium 28-4
DO021_gene_13338	K00761	upp; uracil phosphoribosyltransferase [EC:2.4.2.9]	252	1e-75	Bacteria	NA	NA	NA	NA	NA	NA
DO021_gene_13340	K00059	fabG; 3-oxoacyl-[acyl-carrier protein] reductase [EC:1.1.1.100]	217	3.7e-56	Bacteria	NA	NA	NA	NA	NA	NA
DO021_gene_13341	K07636	phoR; two-component system, OmpR family, phosphate regulon sensor histidine kinase PhoR [EC:2.7.13.3]	202	8.1e-126	Bacteria	Firmicutes	NA	NA	NA	NA	NA
DO021_gene_13343	K02036	pstB; phosphate transport system ATP-binding protein [EC:7.3.2.1]	355	4.3e-119	Bacteria	Firmicutes	NA	NA	NA	NA	NA
DO021_gene_13344	K02037	pstC; phosphate transport system permease protein	176	4.9e-187	Bacteria	Firmicutes	NA	NA	NA	NA	Firmicutes bacterium
DO021_gene_13352	K21903	cadC; ArsR family transcriptional regulator, lead/cadmium/zinc/bismuth-responsive transcriptional repressor	145	2.5e-48	Bacteria	NA	NA	NA	NA	NA	NA
DO021_gene_13353	K06158	ABCF3; ATP-binding cassette, subfamily F, member 3	754	9e-286	Bacteria	NA	NA	NA	NA	NA	NA
DO021_gene_13354	K00031	IDH1; isocitrate dehydrogenase [EC:1.1.1.42]	655	6.2e-210	Bacteria	NA	NA	NA	NA	NA	NA
DO021_gene_13364	K01929	murF; UDP-N-acetylmuramoyl-tripeptide--D-alanyl-D-alanine ligase [EC:6.3.2.10]	409	2.2e-265	Bacteria	Firmicutes	Clostridia	Clostridiales	Lachnospiraceae	NA	Lachnospiraceae bacterium 28-4
DO021_gene_13365	K01921	ddl; D-alanine-D-alanine ligase [EC:6.3.2.4]	363	7.2e-199	Bacteria	Firmicutes	Clostridia	Clostridiales	Lachnospiraceae	NA	Lachnospiraceae bacterium 28-4
DO021_gene_13379	K02529	lacI; LacI family transcriptional regulator	208	1.2e-188	Bacteria	Firmicutes	Clostridia	Clostridiales	Lachnospiraceae	NA	Lachnospiraceae bacterium A4
DO021_gene_1340	K04771	degP; serine protease Do [EC:3.4.21.107]	141	2.1e-158	Bacteria	Firmicutes	Clostridia	Clostridiales	Lachnospiraceae	Acetatifactor	Acetatifactor muris
DO021_gene_13400	K07133	uncharacterized protein	420	2.2e-224	Bacteria	Firmicutes	Clostridia	Clostridiales	NA	NA	NA
DO021_gene_13409	K06153	bacA; undecaprenyl-diphosphatase [EC:3.6.1.27]	341	3.6e-140	Bacteria	Firmicutes	Clostridia	Clostridiales	Lachnospiraceae	NA	Lachnospiraceae bacterium A4
DO021_gene_1341	K03544	clpX; ATP-dependent Clp protease ATP-binding subunit ClpX	619	1.6e-242	Bacteria	NA	NA	NA	NA	NA	NA
DO021_gene_13417	K07814	putative two-component system response regulator	188	4.5e-207	Bacteria	Firmicutes	Clostridia	Clostridiales	Lachnospiraceae	NA	Lachnospiraceae bacterium A4
DO021_gene_13419	K01069	gloB; hydroxyacylglutathione hydrolase [EC:3.1.2.6]	138	2.7e-39	NA	NA	NA	NA	NA	NA	NA
DO021_gene_13420	K00951	relA; GTP pyrophosphokinase [EC:2.7.6.5]	748	8.7e-239	Bacteria	Firmicutes	NA	NA	NA	NA	NA
DO021_gene_13421	K07462	recJ; single-stranded-DNA-specific exonuclease [EC:3.1.-.-]	343	4.9e-126	Bacteria	Firmicutes	Clostridia	Clostridiales	Clostridiaceae	Clostridium	Clostridium sp. CAG:349
DO021_gene_1343	K07238	TC.ZIP; zinc transporter, ZIP family	275	3.5e-69	Bacteria	NA	NA	NA	NA	NA	NA
DO021_gene_1344	K01534	zntA; Cd2+/Zn2+-exporting ATPase [EC:3.6.3.3 3.6.3.5]	772	3.1e-275	Bacteria	NA	NA	NA	NA	NA	NA
DO021_gene_13449	K06346	jag; spoIIIJ-associated protein	231	2e-82	Bacteria	Firmicutes	Clostridia	Clostridiales	NA	NA	NA
DO021_gene_13450	K03217	yidC; YidC/Oxa1 family membrane protein insertase	318	6.5e-109	Bacteria	NA	NA	NA	NA	NA	NA
DO021_gene_13451	K07496	putative transposase	207	7.6e-131	Bacteria	Firmicutes	NA	NA	NA	NA	NA
DO021_gene_13453	K03536	rnpA; ribonuclease P protein component [EC:3.1.26.5]	134	5.6e-37	Bacteria	NA	NA	NA	NA	NA	NA
DO021_gene_13456	K01611	speD; S-adenosylmethionine decarboxylase [EC:4.1.1.50]	389	1.9e-131	Bacteria	NA	NA	NA	NA	NA	NA
DO021_gene_13458	K00797	speE; spermidine synthase [EC:2.5.1.16]	430	2e-154	Bacteria	NA	NA	NA	NA	NA	NA
DO021_gene_13459	K00290	LYS1; saccharopine dehydrogenase (NAD+, L-lysine forming) [EC:1.5.1.7]	711	9.3e-233	Bacteria	NA	NA	NA	NA	NA	NA
DO021_gene_13460	K00868	pdxK; pyridoxine kinase [EC:2.7.1.35]	276	2.3e-131	Bacteria	Firmicutes	Clostridia	Clostridiales	Lachnospiraceae	NA	NA
DO021_gene_13498	K10823	oppF; oligopeptide transport system ATP-binding protein	482	7.7e-182	Bacteria	NA	NA	NA	NA	NA	NA
DO021_gene_13502	K02838	frr; ribosome recycling factor	240	9.2e-77	Bacteria	NA	NA	NA	NA	NA	NA
DO021_gene_13504	K00981	E2.7.7.41; phosphatidate cytidylyltransferase [EC:2.7.7.41]	234	4.7e-92	Bacteria	Firmicutes	Clostridia	Clostridiales	Lachnospiraceae	NA	NA
DO021_gene_13505	K00099	dxr; 1-deoxy-D-xylulose-5-phosphate reductoisomerase [EC:1.1.1.267]	491	4.5e-179	Bacteria	Firmicutes	Clostridia	Clostridiales	NA	NA	NA
DO021_gene_13514	K18682	rny; ribonucrease Y [EC:3.1.-.-]	599	2.6e-163	Bacteria	Firmicutes	NA	NA	NA	NA	NA
DO021_gene_1352	K02049	ABC.SN.A; NitT/TauT family transport system ATP-binding protein	198	2.7e-123	Bacteria	Firmicutes	Clostridia	NA	NA	NA	NA
DO021_gene_13527	K01537	E3.6.3.8; Ca2+-transporting ATPase [EC:3.6.3.8]	863	0	Bacteria	Firmicutes	Clostridia	Clostridiales	Lachnospiraceae	NA	NA
DO021_gene_1353	K02049	ABC.SN.A; NitT/TauT family transport system ATP-binding protein	185	3.6e-119	Bacteria	Firmicutes	Clostridia	NA	NA	NA	NA
DO021_gene_13531	K03723	mfd; transcription-repair coupling factor (superfamily II helicase) [EC:3.6.4.-]	1279	0	Bacteria	Firmicutes	Clostridia	Clostridiales	Lachnospiraceae	NA	Lachnospiraceae bacterium A4
DO021_gene_13532	K01056	PTH1; peptidyl-tRNA hydrolase, PTH1 family [EC:3.1.1.29]	229	3.2e-129	Bacteria	Firmicutes	Clostridia	Clostridiales	Lachnospiraceae	NA	Lachnospiraceae bacterium A4
DO021_gene_13535	K00975	glgC; glucose-1-phosphate adenylyltransferase [EC:2.7.7.27]	556	7.3e-189	Bacteria	Firmicutes	Clostridia	Clostridiales	Lachnospiraceae	NA	NA
DO021_gene_13536	K00975	glgC; glucose-1-phosphate adenylyltransferase [EC:2.7.7.27]	612	1.7e-226	Bacteria	Firmicutes	Clostridia	Clostridiales	Lachnospiraceae	NA	NA
DO021_gene_1354	K15552	tauC; taurine transport system permease protein	84	8.4e-115	Bacteria	Firmicutes	Clostridia	NA	NA	NA	NA
DO021_gene_13546	K02004	ABC.CD.P; putative ABC transport system permease protein	151	0	Bacteria	Firmicutes	Clostridia	Clostridiales	Lachnospiraceae	NA	Lachnospiraceae bacterium A4
DO021_gene_13558	K09811	ftsX; cell division transport system permease protein	285	5.3e-132	Bacteria	NA	NA	NA	NA	NA	NA
DO021_gene_1357	K07718	yesM; two-component system, sensor histidine kinase YesM [EC:2.7.13.3]	120	4.5e-201	Bacteria	Firmicutes	Clostridia	Clostridiales	Clostridiaceae	Clostridium	Clostridium sp. chh4-2
DO021_gene_13586	K07058	membrane protein	172	9.2e-88	Bacteria	NA	NA	NA	NA	NA	NA
DO021_gene_1360	K00661	maa; maltose O-acetyltransferase [EC:2.3.1.79]	216	1.5e-101	Bacteria	Firmicutes	NA	NA	NA	NA	NA
DO021_gene_13608	K06133	LYS5; 4'-phosphopantetheinyl transferase [EC:2.7.8.-]	70	9.6e-53	Bacteria	NA	NA	NA	NA	NA	NA
DO021_gene_13609	K01876	aspS; aspartyl-tRNA synthetase [EC:6.1.1.12]	849	0	Bacteria	NA	NA	NA	NA	NA	NA
DO021_gene_13610	K01892	HARS; histidyl-tRNA synthetase [EC:6.1.1.21]	494	2.3e-186	Bacteria	NA	NA	NA	NA	NA	NA
DO021_gene_13611	K06201	cutC; copper homeostasis protein	260	2.1e-97	Bacteria	NA	NA	NA	NA	NA	NA
DO021_gene_13612	K06147	ABCB-BAC; ATP-binding cassette, subfamily B, bacterial	176	1e-201	Bacteria	NA	NA	NA	NA	NA	NA
DO021_gene_13616	K17320	lplC; putative aldouronate transport system permease protein	269	2.2e-143	Bacteria	Firmicutes	NA	NA	NA	NA	NA
DO021_gene_13626	K07478	ycaJ; putative ATPase	587	3.9e-205	Bacteria	NA	NA	NA	NA	NA	NA
DO021_gene_13640	K00941	thiD; hydroxymethylpyrimidine/phosphomethylpyrimidine kinase [EC:2.7.1.49 2.7.4.7]	340	1.9e-143	Bacteria	NA	NA	NA	NA	NA	NA
DO021_gene_13673	K03088	rpoE; RNA polymerase sigma-70 factor, ECF subfamily	89	9.8e-36	Bacteria	Firmicutes	Clostridia	Clostridiales	NA	NA	NA
DO021_gene_13676	K16787	ecfA2; energy-coupling factor transport system ATP-binding protein [EC:3.6.3.-]	667	0	Bacteria	Firmicutes	Clostridia	Clostridiales	Lachnospiraceae	NA	Lachnospiraceae bacterium 28-4
DO021_gene_13676	K16786	ecfA1; energy-coupling factor transport system ATP-binding protein [EC:3.6.3.-]	667	0	Bacteria	Firmicutes	Clostridia	Clostridiales	Lachnospiraceae	NA	Lachnospiraceae bacterium 28-4
DO021_gene_13679	K10541	mglC; methyl-galactoside transport system permease protein	273	4.7e-171	Bacteria	Firmicutes	Clostridia	Clostridiales	Lachnospiraceae	NA	NA
DO021_gene_13680	K10542	mglA; methyl-galactoside transport system ATP-binding protein [EC:3.6.3.17]	559	9.2e-280	Bacteria	Firmicutes	Clostridia	Clostridiales	Lachnospiraceae	NA	Lachnospiraceae bacterium 28-4
DO021_gene_13681	K10540	mglB; methyl-galactoside transport system substrate-binding protein	262	1.1e-195	Bacteria	Firmicutes	Clostridia	Clostridiales	Lachnospiraceae	NA	Lachnospiraceae bacterium 28-4
DO021_gene_13682	K01624	FBA; fructose-bisphosphate aldolase, class II [EC:4.1.2.13]	191	6.3e-156	Bacteria	Firmicutes	Clostridia	Clostridiales	Lachnospiraceae	NA	NA
DO021_gene_13685	K00991	ispD; 2-C-methyl-D-erythritol 4-phosphate cytidylyltransferase [EC:2.7.7.60]	220	2.7e-84	Bacteria	NA	NA	NA	NA	NA	NA
DO021_gene_13686	K01409	KAE1; N6-L-threonylcarbamoyladenine synthase [EC:2.3.1.234]	479	2.3e-165	Bacteria	NA	NA	NA	NA	NA	NA
DO021_gene_1369	K07979	ytrA; GntR family transcriptional regulator	173	6.1e-55	Bacteria	NA	NA	NA	NA	NA	NA
DO021_gene_13708	K06871	uncharacterized protein	230	3.2e-126	Bacteria	Firmicutes	NA	NA	NA	NA	NA
DO021_gene_13710	K02026	ABC.MS.P1; multiple sugar transport system permease protein	195	1.5e-69	Bacteria	NA	NA	NA	NA	NA	NA
DO021_gene_13711	K02025	ABC.MS.P; multiple sugar transport system permease protein	167	1.6e-66	Bacteria	NA	NA	NA	NA	NA	NA
DO021_gene_13730	K02051	ABC.SN.S; NitT/TauT family transport system substrate-binding protein	61	1e-142	Bacteria	Firmicutes	Clostridia	Clostridiales	NA	NA	NA
DO021_gene_13772	K02026	ABC.MS.P1; multiple sugar transport system permease protein	261	5.8e-138	Bacteria	Firmicutes	NA	NA	NA	NA	NA
DO021_gene_13800	K02653	pilC; type IV pilus assembly protein PilC	267	3.3e-147	Bacteria	NA	NA	NA	NA	NA	NA
DO021_gene_13801	K02654	pilD; leader peptidase (prepilin peptidase) / N-methyltransferase [EC:3.4.23.43 2.1.1.-]	164	1.5e-88	Bacteria	NA	NA	NA	NA	NA	NA
DO021_gene_13810	K10441	rbsA; ribose transport system ATP-binding protein [EC:3.6.3.17]	499	8.6e-278	Bacteria	Firmicutes	Clostridia	Clostridiales	Lachnospiraceae	NA	Lachnospiraceae bacterium 28-4
DO021_gene_13814	K07718	yesM; two-component system, sensor histidine kinase YesM [EC:2.7.13.3]	114	7.6e-182	Bacteria	Firmicutes	Clostridia	Clostridiales	Lachnospiraceae	NA	Lachnospiraceae bacterium 28-4
DO021_gene_13820	K06147	ABCB-BAC; ATP-binding cassette, subfamily B, bacterial	326	0	Bacteria	Firmicutes	Clostridia	Clostridiales	Lachnospiraceae	NA	Lachnospiraceae bacterium A4
DO021_gene_13848	K01953	asnB; asparagine synthase (glutamine-hydrolysing) [EC:6.3.5.4]	459	6.5e-206	Bacteria	NA	NA	NA	NA	NA	NA
DO021_gene_13882	K06378	spoIIAA; stage II sporulation protein AA (anti-sigma F factor antagonist)	84	1.7e-43	Bacteria	Firmicutes	Clostridia	Clostridiales	Lachnospiraceae	NA	NA
DO021_gene_13885	K11754	folC; dihydrofolate synthase / folylpolyglutamate synthase [EC:6.3.2.12 6.3.2.17]	276	1.9e-183	Bacteria	Firmicutes	Clostridia	Clostridiales	Lachnospiraceae	NA	Lachnospiraceae bacterium 28-4
DO021_gene_13893	K09748	rimP; ribosome maturation factor RimP	164	1.8e-63	Bacteria	NA	NA	NA	NA	NA	NA
DO021_gene_13897	K04077	groEL; chaperonin GroEL	840	1.9e-281	Bacteria	NA	NA	NA	NA	NA	NA
DO021_gene_13906	K01990	ABC-2.A; ABC-2 type transport system ATP-binding protein	239	3.8e-124	Bacteria	NA	NA	NA	NA	NA	NA
DO021_gene_13913	K01845	hemL; glutamate-1-semialdehyde 2,1-aminomutase [EC:5.4.3.8]	486	1.7e-202	Bacteria	NA	NA	NA	NA	NA	NA
DO021_gene_13922	K03077	araD; L-ribulose-5-phosphate 4-epimerase [EC:5.1.3.4]	347	1.7e-119	Bacteria	NA	NA	NA	NA	NA	NA
DO021_gene_13925	K01783	rpe; ribulose-phosphate 3-epimerase [EC:5.1.3.1]	243	5.7e-101	Bacteria	NA	NA	NA	NA	NA	NA
DO021_gene_13931	K03497	parB; chromosome partitioning protein, ParB family	267	1e-151	Bacteria	NA	NA	NA	NA	NA	bacterium 0.1xD8-82
DO021_gene_13932	K03496	parA; chromosome partitioning protein	315	5.5e-130	Bacteria	NA	NA	NA	NA	NA	bacterium 0.1xD8-82
DO021_gene_1394	K01990	ABC-2.A; ABC-2 type transport system ATP-binding protein	220	1.7e-108	Bacteria	NA	NA	NA	NA	NA	NA
DO021_gene_13942	K00575	cheR; chemotaxis protein methyltransferase CheR [EC:2.1.1.80]	250	5.7e-151	Bacteria	Firmicutes	Clostridia	Clostridiales	Lachnospiraceae	NA	Lachnospiraceae bacterium A4
DO021_gene_13943	K03412	cheB; two-component system, chemotaxis family, protein-glutamate methylesterase/glutaminase [EC:3.1.1.61 3.5.1.44]	278	1.2e-190	Bacteria	Firmicutes	Clostridia	Clostridiales	Lachnospiraceae	NA	Lachnospiraceae bacterium A4
DO021_gene_13945	K03408	cheW; purine-binding chemotaxis protein CheW	158	2.2e-87	Bacteria	Firmicutes	Clostridia	Clostridiales	Lachnospiraceae	NA	Lachnospiraceae bacterium A4
DO021_gene_13947	K07814	putative two-component system response regulator	234	6e-204	Bacteria	Firmicutes	Clostridia	Clostridiales	Lachnospiraceae	NA	Lachnospiraceae bacterium A4
DO021_gene_13949	K03545	tig; trigger factor	493	1.4e-226	Bacteria	Firmicutes	Clostridia	Clostridiales	Lachnospiraceae	NA	Lachnospiraceae bacterium A4
DO021_gene_13956	K12574	rnj; ribonuclease J [EC:3.1.-.-]	774	3.8e-282	Bacteria	NA	NA	NA	NA	NA	NA
DO021_gene_13962	K03151	thiI; tRNA uracil 4-sulfurtransferase [EC:2.8.1.4]	537	9.4e-195	Bacteria	NA	NA	NA	NA	NA	NA
DO021_gene_13969	K06001	trpB; tryptophan synthase beta chain [EC:4.2.1.20]	762	3.7e-259	Bacteria	NA	NA	NA	NA	NA	NA
DO021_gene_13978	K10117	msmE; raffinose/stachyose/melibiose transport system substrate-binding protein	158	5.4e-199	Bacteria	NA	NA	NA	NA	NA	NA
DO021_gene_13988	K03466	ftsK; DNA segregation ATPase FtsK/SpoIIIE, S-DNA-T family	715	0	Bacteria	Firmicutes	Clostridia	Clostridiales	Lachnospiraceae	NA	Lachnospiraceae bacterium COE1
DO021_gene_13996	K02899	RP-L27; large subunit ribosomal protein L27	151	5.5e-37	Bacteria	NA	NA	NA	NA	NA	NA
DO021_gene_13997	K07584	ysxB; uncharacterized protein	66	6.4e-32	Bacteria	Firmicutes	Clostridia	Clostridiales	NA	NA	NA
DO021_gene_13998	K02888	RP-L21; large subunit ribosomal protein L21	103	8e-29	Bacteria	Firmicutes	NA	NA	NA	NA	NA
DO021_gene_13999	K08301	rng; ribonuclease G [EC:3.1.26.-]	345	2.2e-132	Bacteria	Firmicutes	Clostridia	Clostridiales	NA	NA	NA
DO021_gene_14005	K03701	uvrA; excinuclease ABC subunit A	1492	0	Bacteria	NA	NA	NA	NA	NA	NA
DO021_gene_14007	K02392	flgG; flagellar basal-body rod protein FlgG	226	1.8e-117	Bacteria	NA	NA	NA	NA	NA	NA
DO021_gene_14008	K02392	flgG; flagellar basal-body rod protein FlgG	263	7.6e-103	Bacteria	NA	NA	NA	NA	NA	NA
DO021_gene_14020	K03088	rpoE; RNA polymerase sigma-70 factor, ECF subfamily	164	1.1e-78	Bacteria	NA	NA	NA	NA	NA	NA
DO021_gene_14026	K01190	lacZ; beta-galactosidase [EC:3.2.1.23]	1236	0	Bacteria	NA	NA	NA	NA	NA	NA
DO021_gene_14029	K02566	nagD; NagD protein	408	7.4e-151	Bacteria	Firmicutes	NA	NA	NA	NA	NA
DO021_gene_14045	K01006	ppdK; pyruvate, orthophosphate dikinase [EC:2.7.9.1]	1503	0	Bacteria	Firmicutes	Clostridia	Clostridiales	NA	NA	NA
DO021_gene_14048	K03786	aroQ; 3-dehydroquinate dehydratase II [EC:4.2.1.10]	180	3e-77	Bacteria	Firmicutes	Clostridia	Clostridiales	Lachnospiraceae	NA	Lachnospiraceae bacterium A4
DO021_gene_14049	K00891	E2.7.1.71; shikimate kinase [EC:2.7.1.71]	110	2.4e-86	Bacteria	Firmicutes	Clostridia	Clostridiales	Lachnospiraceae	NA	Lachnospiraceae bacterium A4
DO021_gene_1405	K03654	recQ; ATP-dependent DNA helicase RecQ [EC:3.6.4.12]	588	0	Bacteria	Firmicutes	Clostridia	Clostridiales	Lachnospiraceae	Acetatifactor	Acetatifactor muris
DO021_gene_14050	K00014	aroE; shikimate dehydrogenase [EC:1.1.1.25]	165	3.8e-167	Bacteria	Firmicutes	Clostridia	Clostridiales	Lachnospiraceae	NA	Lachnospiraceae bacterium A4
DO021_gene_14051	K07015	uncharacterized protein	215	4.5e-93	Bacteria	Firmicutes	Clostridia	Clostridiales	Lachnospiraceae	NA	Lachnospiraceae bacterium A4
DO021_gene_14057	K03335	iolE; inosose dehydratase [EC:4.2.1.44]	459	2.9e-164	Bacteria	Firmicutes	NA	NA	NA	NA	NA
DO021_gene_14058	K03338	iolC; 5-dehydro-2-deoxygluconokinase [EC:2.7.1.92]	505	1.8e-176	Bacteria	NA	NA	NA	NA	NA	NA
DO021_gene_14072	K17318	lplA; putative aldouronate transport system substrate-binding protein	185	2.8e-245	Bacteria	Firmicutes	Clostridia	Clostridiales	Lachnospiraceae	NA	NA
DO021_gene_14096	K02755	PTS-Bgl-EIIA; PTS system, beta-glucoside-specific IIA component [EC:2.7.1.-]	292	3.9e-198	Bacteria	NA	NA	NA	NA	NA	NA
DO021_gene_14096	K02756	PTS-Bgl-EIIB; PTS system, beta-glucoside-specific IIB component [EC:2.7.1.-]	292	3.9e-198	Bacteria	NA	NA	NA	NA	NA	NA
DO021_gene_14096	K02757	PTS-Bgl-EIIC; PTS system, beta-glucoside-specific IIC component	292	3.9e-198	Bacteria	NA	NA	NA	NA	NA	NA
DO021_gene_14104	K02279	cpaB; pilus assembly protein CpaB	160	2e-112	Bacteria	NA	NA	NA	NA	NA	bacterium D16-50
DO021_gene_14106	K02283	cpaF; pilus assembly protein CpaF	456	2.5e-258	Bacteria	NA	NA	NA	NA	NA	bacterium D16-50
DO021_gene_14131	K17319	lplB; putative aldouronate transport system permease protein	300	9.4e-86	Bacteria	Firmicutes	NA	NA	NA	NA	NA
DO021_gene_14139	K02004	ABC.CD.P; putative ABC transport system permease protein	80	0	Bacteria	Firmicutes	Clostridia	Clostridiales	Lachnospiraceae	NA	Lachnospiraceae bacterium 28-4
DO021_gene_14140	K02003	ABC.CD.A; putative ABC transport system ATP-binding protein	298	6.3e-128	Bacteria	Firmicutes	Clostridia	Clostridiales	Lachnospiraceae	NA	Lachnospiraceae bacterium 28-4
DO021_gene_14143	K03703	uvrC; excinuclease ABC subunit C	824	0	Bacteria	Firmicutes	Clostridia	Clostridiales	Lachnospiraceae	NA	Lachnospiraceae bacterium 28-4
DO021_gene_14147	K01887	RARS; arginyl-tRNA synthetase [EC:6.1.1.19]	600	6.2e-200	Bacteria	Firmicutes	NA	NA	NA	NA	NA
DO021_gene_14153	K19294	algI; alginate O-acetyltransferase complex protein AlgI	273	6.1e-172	Bacteria	NA	NA	NA	NA	NA	bacterium D16-50
DO021_gene_14162	K14989	salR; two-component system, NarL family, secretion system response regulator SalR	171	1.5e-103	Bacteria	NA	NA	NA	NA	NA	NA
DO021_gene_14175	K02647	cdaR; carbohydrate diacid regulator	438	2.8e-169	Bacteria	NA	NA	NA	NA	NA	NA
DO021_gene_14177	K07667	kdpE; two-component system, OmpR family, KDP operon response regulator KdpE	266	7.4e-86	Bacteria	NA	NA	NA	NA	NA	NA
DO021_gene_14185	K01955	carB; carbamoyl-phosphate synthase large subunit [EC:6.3.5.5]	1605	0	Bacteria	NA	NA	NA	NA	NA	NA
DO021_gene_14199	K01990	ABC-2.A; ABC-2 type transport system ATP-binding protein	322	1.6e-154	Bacteria	NA	NA	NA	NA	NA	NA
DO021_gene_14200	K07979	ytrA; GntR family transcriptional regulator	189	9.1e-59	Bacteria	NA	NA	NA	NA	NA	NA
DO021_gene_14203	K02529	lacI; LacI family transcriptional regulator	123	2.8e-108	Bacteria	NA	NA	NA	NA	NA	NA
DO021_gene_14204	K02025	ABC.MS.P; multiple sugar transport system permease protein	172	1.2e-125	Bacteria	NA	NA	NA	NA	NA	NA
DO021_gene_14205	K02026	ABC.MS.P1; multiple sugar transport system permease protein	155	3.3e-125	Bacteria	NA	NA	NA	NA	NA	NA
DO021_gene_1421	K14260	alaA; alanine-synthesizing transaminase [EC:2.6.1.66 2.6.1.2]	434	9.2e-188	Bacteria	Firmicutes	Clostridia	Clostridiales	NA	NA	NA
DO021_gene_14224	K00656	E2.3.1.54; formate C-acetyltransferase [EC:2.3.1.54]	993	0	Bacteria	NA	NA	NA	NA	NA	NA
DO021_gene_14231	K00783	rlmH; 23S rRNA (pseudouridine1915-N3)-methyltransferase [EC:2.1.1.177]	160	6.8e-40	Bacteria	NA	NA	NA	NA	NA	NA
DO021_gene_14232	K01308	yqgT; g-D-glutamyl-meso-diaminopimelate peptidase [EC:3.4.19.11]	140	8.8e-46	Bacteria	Firmicutes	NA	NA	NA	NA	NA
DO021_gene_14233	K11991	tadA; tRNA(adenine34) deaminase [EC:3.5.4.33]	163	2.5e-45	Bacteria	NA	NA	NA	NA	NA	NA
DO021_gene_14234	K01056	PTH1; peptidyl-tRNA hydrolase, PTH1 family [EC:3.1.1.29]	170	4.8e-48	Bacteria	NA	NA	NA	NA	NA	NA
DO021_gene_14246	K01056	PTH1; peptidyl-tRNA hydrolase, PTH1 family [EC:3.1.1.29]	232	6e-80	Bacteria	NA	NA	NA	NA	NA	NA
DO021_gene_14247	K03723	mfd; transcription-repair coupling factor (superfamily II helicase) [EC:3.6.4.-]	1292	0	Bacteria	NA	NA	NA	NA	NA	NA
DO021_gene_14248	K04487	iscS; cysteine desulfurase [EC:2.8.1.7]	480	6.2e-151	Bacteria	NA	NA	NA	NA	NA	NA
DO021_gene_1425	K02003	ABC.CD.A; putative ABC transport system ATP-binding protein	300	2.7e-110	Bacteria	NA	NA	NA	NA	NA	NA
DO021_gene_14251	K08483	PTS-EI.PTSI; phosphotransferase system, enzyme I, PtsI [EC:2.7.3.9]	659	5.8e-296	Bacteria	Firmicutes	Clostridia	Clostridiales	Lachnospiraceae	NA	Lachnospiraceae bacterium 28-4
DO021_gene_14253	K03308	TC.NSS; neurotransmitter:Na+ symporter, NSS family	587	6.9e-258	Bacteria	Firmicutes	Clostridia	Clostridiales	Lachnospiraceae	NA	Lachnospiraceae bacterium 28-4
DO021_gene_14255	K02073	metQ; D-methionine transport system substrate-binding protein	300	5.6e-146	Bacteria	Firmicutes	Clostridia	Clostridiales	Lachnospiraceae	NA	Lachnospiraceae bacterium 28-4
DO021_gene_14256	K02072	metI; D-methionine transport system permease protein	242	1.7e-100	Bacteria	Firmicutes	Clostridia	Clostridiales	Lachnospiraceae	NA	NA
DO021_gene_14261	K04043	dnaK; molecular chaperone DnaK	342	3.8e-259	Bacteria	Firmicutes	Clostridia	Clostridiales	Lachnospiraceae	NA	Lachnospiraceae bacterium A4
DO021_gene_14280	K05349	bglX; beta-glucosidase [EC:3.2.1.21]	611	0	Bacteria	Firmicutes	Clostridia	Clostridiales	Lachnospiraceae	NA	Lachnospiraceae bacterium A4
DO021_gene_14281	K17319	lplB; putative aldouronate transport system permease protein	297	1.2e-168	Bacteria	Firmicutes	Clostridia	Clostridiales	Lachnospiraceae	NA	Lachnospiraceae bacterium A4
DO021_gene_14282	K17320	lplC; putative aldouronate transport system permease protein	304	4.2e-152	Bacteria	Firmicutes	Clostridia	Clostridiales	Lachnospiraceae	NA	Lachnospiraceae bacterium A4
DO021_gene_14284	K07720	yesN; two-component system, response regulator YesN	220	2.5e-211	Bacteria	Firmicutes	Clostridia	Clostridiales	Lachnospiraceae	NA	NA
DO021_gene_14291	K01990	ABC-2.A; ABC-2 type transport system ATP-binding protein	278	1.4e-138	Bacteria	Firmicutes	Clostridia	Clostridiales	Lachnospiraceae	NA	Lachnospiraceae bacterium A4
DO021_gene_14293	K01776	murI; glutamate racemase [EC:5.1.1.3]	238	6.3e-142	Bacteria	Firmicutes	Clostridia	Clostridiales	Lachnospiraceae	NA	Lachnospiraceae bacterium A4
DO021_gene_14295	K06942	ychF; ribosome-binding ATPase	560	8.8e-187	Bacteria	NA	NA	NA	NA	NA	NA
DO021_gene_14299	K08384	spoVD; stage V sporulation protein D (sporulation-specific penicillin-binding protein)	479	6.7e-306	Bacteria	Firmicutes	Clostridia	Clostridiales	Lachnospiraceae	NA	Lachnospiraceae bacterium 28-4
DO021_gene_14308	K01990	ABC-2.A; ABC-2 type transport system ATP-binding protein	245	4.1e-105	Bacteria	NA	NA	NA	NA	NA	NA
DO021_gene_14316	K01449	cwlJ; N-acetylmuramoyl-L-alanine amidase [EC:3.5.1.28]	105	6.9e-112	Bacteria	Firmicutes	Clostridia	Clostridiales	Lachnospiraceae	NA	Lachnospiraceae bacterium 28-4
DO021_gene_14320	K03616	rnfB; Na+-translocating ferredoxin:NAD+ oxidoreductase subunit B [EC:7.2.1.2]	331	4.3e-127	Bacteria	Firmicutes	Clostridia	Clostridiales	Lachnospiraceae	NA	Lachnospiraceae bacterium 28-4
DO021_gene_14321	K03617	rnfA; Na+-translocating ferredoxin:NAD+ oxidoreductase subunit A	262	3.9e-93	Bacteria	NA	NA	NA	NA	NA	NA
DO021_gene_14322	K03613	rnfE; Na+-translocating ferredoxin:NAD+ oxidoreductase subunit E	282	1.5e-126	Bacteria	Firmicutes	Clostridia	Clostridiales	Lachnospiraceae	NA	Lachnospiraceae bacterium 28-4
DO021_gene_14323	K03612	rnfG; Na+-translocating ferredoxin:NAD+ oxidoreductase subunit G	166	5.4e-112	Bacteria	Firmicutes	Clostridia	Clostridiales	Lachnospiraceae	NA	Lachnospiraceae bacterium 28-4
DO021_gene_14324	K03614	rnfD; Na+-translocating ferredoxin:NAD+ oxidoreductase subunit D [EC:7.2.1.2]	359	2.4e-161	Bacteria	Firmicutes	Clostridia	Clostridiales	Lachnospiraceae	NA	Lachnospiraceae bacterium 28-4
DO021_gene_14339	K02026	ABC.MS.P1; multiple sugar transport system permease protein	295	6.1e-124	Bacteria	Firmicutes	Clostridia	Clostridiales	Lachnospiraceae	NA	NA
DO021_gene_14341	K02027	ABC.MS.S; multiple sugar transport system substrate-binding protein	260	3.8e-192	Bacteria	Firmicutes	Clostridia	Clostridiales	Lachnospiraceae	Blautia	Blautia sp. N6H1-15
DO021_gene_14343	K01921	ddl; D-alanine-D-alanine ligase [EC:6.3.2.4]	364	2.2e-196	Bacteria	NA	NA	NA	NA	NA	NA
DO021_gene_14344	K01929	murF; UDP-N-acetylmuramoyl-tripeptide--D-alanyl-D-alanine ligase [EC:6.3.2.10]	377	6.3e-231	Bacteria	NA	NA	NA	NA	NA	NA
DO021_gene_14362	K01886	QARS; glutaminyl-tRNA synthetase [EC:6.1.1.18]	878	2.7e-288	Bacteria	NA	NA	NA	NA	NA	NA
DO021_gene_14367	K07030	uncharacterized protein	656	7.2e-252	Bacteria	NA	NA	NA	NA	NA	NA
DO021_gene_14374	K05364	pbpA; penicillin-binding protein A	355	8.1e-199	Bacteria	NA	NA	NA	NA	NA	NA
DO021_gene_14376	K00700	GBE1; 1,4-alpha-glucan branching enzyme [EC:2.4.1.18]	830	0	Bacteria	Firmicutes	Clostridia	Clostridiales	Lachnospiraceae	NA	Lachnospiraceae bacterium A4
DO021_gene_14380	K07133	uncharacterized protein	379	6.7e-205	Bacteria	NA	NA	NA	NA	NA	NA
DO021_gene_14392	K02283	cpaF; pilus assembly protein CpaF	473	1.2e-192	Bacteria	Firmicutes	NA	NA	NA	NA	NA
DO021_gene_144	K03687	GRPE; molecular chaperone GrpE	192	6.4e-79	Bacteria	Firmicutes	Clostridia	Clostridiales	Lachnospiraceae	Acetatifactor	Acetatifactor muris
DO021_gene_14401	K06147	ABCB-BAC; ATP-binding cassette, subfamily B, bacterial	702	2.5e-284	Bacteria	Firmicutes	Clostridia	Clostridiales	Lachnospiraceae	NA	NA
DO021_gene_1442	K01185	E3.2.1.17; lysozyme [EC:3.2.1.17]	113	2.1e-72	Bacteria	Firmicutes	Clostridia	Clostridiales	Lachnospiraceae	Roseburia	Roseburia sp. 40_7
DO021_gene_14450	K02026	ABC.MS.P1; multiple sugar transport system permease protein	225	1.3e-127	Bacteria	Firmicutes	NA	NA	NA	NA	NA
DO021_gene_14456	K05366	mrcA; penicillin-binding protein 1A [EC:2.4.1.129 3.4.16.4]	765	0	Bacteria	Firmicutes	Clostridia	Clostridiales	Lachnospiraceae	NA	Lachnospiraceae bacterium 28-4
DO021_gene_14463	K03496	parA; chromosome partitioning protein	77	2.5e-152	Bacteria	Firmicutes	Clostridia	Clostridiales	Lachnospiraceae	NA	Lachnospiraceae bacterium A4
DO021_gene_14487	K00262	E1.4.1.4; glutamate dehydrogenase (NADP+) [EC:1.4.1.4]	213	2.2e-60	NA	NA	NA	NA	NA	NA	NA
DO021_gene_14491	K01000	mraY; phospho-N-acetylmuramoyl-pentapeptide-transferase [EC:2.7.8.13]	237	4.7e-144	Bacteria	Firmicutes	Clostridia	Clostridiales	Lachnospiraceae	Acetatifactor	Acetatifactor muris
DO021_gene_14492	K03624	greA; transcription elongation factor GreA	206	7.2e-77	Bacteria	NA	NA	NA	NA	NA	NA
DO021_gene_14493	K01091	gph; phosphoglycolate phosphatase [EC:3.1.3.18]	190	7.2e-200	Bacteria	Firmicutes	Clostridia	Clostridiales	Lachnospiraceae	Acetatifactor	Acetatifactor muris
DO021_gene_14517	K04096	smf; DNA processing protein	248	8.4e-215	Bacteria	Firmicutes	Clostridia	Clostridiales	Lachnospiraceae	NA	Lachnospiraceae bacterium 28-4
DO021_gene_14518	K07391	comM; magnesium chelatase family protein	486	3.9e-297	Bacteria	Firmicutes	Clostridia	Clostridiales	Lachnospiraceae	NA	Lachnospiraceae bacterium 28-4
DO021_gene_14520	K03091	sigH; RNA polymerase sporulation-specific sigma factor	209	1.9e-95	Bacteria	Firmicutes	Clostridia	Clostridiales	Lachnospiraceae	NA	Lachnospiraceae bacterium 28-4
DO021_gene_14521	K03665	hflX; GTPase	404	3.3e-214	Bacteria	Firmicutes	Clostridia	Clostridiales	Lachnospiraceae	NA	Lachnospiraceae bacterium 28-4
DO021_gene_14548	K01952	purL; phosphoribosylformylglycinamidine synthase [EC:6.3.5.3]	1727	0	Bacteria	NA	NA	NA	NA	NA	NA
DO021_gene_14558	K13653	AraC family transcriptional regulator	98	1.4e-109	Bacteria	Firmicutes	Clostridia	Clostridiales	NA	NA	NA
DO021_gene_14564	K01955	carB; carbamoyl-phosphate synthase large subunit [EC:6.3.5.5]	1634	0	Bacteria	Firmicutes	Clostridia	Clostridiales	Lachnospiraceae	NA	NA
DO021_gene_14584	K14415	RTCB; tRNA-splicing ligase RtcB (3'-phosphate/5'-hydroxy nucleic acid ligase) [EC:6.5.1.8]	365	4.9e-297	Bacteria	Firmicutes	Clostridia	Clostridiales	Lachnospiraceae	NA	Lachnospiraceae bacterium A4
DO021_gene_1459	K06915	uncharacterized protein	295	3.2e-227	Bacteria	Firmicutes	Clostridia	Clostridiales	Eubacteriaceae	Eubacterium	Eubacterium sp. 14-2
DO021_gene_14593	K00783	rlmH; 23S rRNA (pseudouridine1915-N3)-methyltransferase [EC:2.1.1.177]	202	2.8e-81	Bacteria	Firmicutes	Clostridia	Clostridiales	Lachnospiraceae	NA	Lachnospiraceae bacterium A4
DO021_gene_146	K04043	dnaK; molecular chaperone DnaK	990	0	Bacteria	NA	NA	NA	NA	NA	NA
DO021_gene_14607	K01571	oadA; oxaloacetate decarboxylase (Na+ extruding), alpha subunit [EC:7.2.4.2]	749	6.5e-267	Bacteria	NA	NA	NA	NA	NA	NA
DO021_gene_14608	K01572	oadB; oxaloacetate decarboxylase (Na+ extruding), beta subunit [EC:7.2.4.2]	569	1.2e-194	Bacteria	NA	NA	NA	NA	NA	NA
DO021_gene_14618	K00600	glyA; glycine hydroxymethyltransferase [EC:2.1.2.1]	634	4.7e-221	Bacteria	NA	NA	NA	NA	NA	NA
DO021_gene_14622	K07025	putative hydrolase of the HAD superfamily	103	4.1e-117	Bacteria	Firmicutes	Clostridia	Clostridiales	Lachnospiraceae	NA	Lachnospiraceae bacterium A4
DO021_gene_14634	K00984	aadA; streptomycin 3"-adenylyltransferase [EC:2.7.7.47]	182	1.5e-80	Bacteria	NA	NA	NA	NA	NA	NA
DO021_gene_14652	K03702	uvrB; excinuclease ABC subunit B	999	0	Bacteria	Firmicutes	Clostridia	Clostridiales	Lachnospiraceae	NA	NA
DO021_gene_14653	K03701	uvrA; excinuclease ABC subunit A	1454	0	Bacteria	Firmicutes	Clostridia	Clostridiales	Lachnospiraceae	NA	NA
DO021_gene_14659	K03502	umuC; DNA polymerase V	710	8.7e-212	Bacteria	NA	NA	NA	NA	NA	NA
DO021_gene_14676	K09765	queH; epoxyqueuosine reductase [EC:1.17.99.6]	244	2.6e-97	Bacteria	Firmicutes	Clostridia	Clostridiales	Lachnospiraceae	NA	Lachnospiraceae bacterium 28-4
DO021_gene_14677	K01887	RARS; arginyl-tRNA synthetase [EC:6.1.1.19]	756	9.5e-300	Bacteria	Firmicutes	NA	NA	NA	NA	NA
DO021_gene_14682	K00773	tgt; queuine tRNA-ribosyltransferase [EC:2.4.2.29]	626	4.3e-205	Bacteria	NA	NA	NA	NA	NA	NA
DO021_gene_14685	K01154	hsdS; type I restriction enzyme, S subunit [EC:3.1.21.3]	173	5.4e-135	Bacteria	Firmicutes	Clostridia	Clostridiales	Ruminococcaceae	Ruminococcus	NA
DO021_gene_14688	K01153	hsdR; type I restriction enzyme, R subunit [EC:3.1.21.3]	902	0	Bacteria	NA	NA	NA	NA	NA	bacterium C-53
DO021_gene_14691	K10118	msmF; raffinose/stachyose/melibiose transport system permease protein	346	3.1e-158	Bacteria	NA	NA	NA	NA	NA	NA
DO021_gene_14694	K07407	E3.2.1.22B; alpha-galactosidase [EC:3.2.1.22]	621	0	Bacteria	Firmicutes	Clostridia	Clostridiales	Lachnospiraceae	NA	Lachnospiraceae bacterium 28-4
DO021_gene_14723	K05593	aadK; aminoglycoside 6-adenylyltransferase [EC:2.7.7.-]	285	2.3e-261	Bacteria	Firmicutes	Clostridia	Clostridiales	Lachnospiraceae	NA	Lachnospiraceae bacterium 28-4
DO021_gene_14748	K03553	recA; recombination protein RecA	431	2.1e-126	NA	NA	NA	NA	NA	NA	NA
DO021_gene_14749	K03742	pncC; nicotinamide-nucleotide amidase [EC:3.5.1.42]	78	2.7e-27	Bacteria	NA	NA	NA	NA	NA	NA
DO021_gene_14750	K00995	pgsA; CDP-diacylglycerol---glycerol-3-phosphate 3-phosphatidyltransferase [EC:2.7.8.5]	123	1.6e-33	Bacteria	Firmicutes	NA	NA	NA	NA	NA
DO021_gene_14751	K14441	rimO; ribosomal protein S12 methylthiotransferase [EC:2.8.4.4]	426	2e-124	Bacteria	NA	NA	NA	NA	NA	NA
DO021_gene_14767	K04771	degP; serine protease Do [EC:3.4.21.107]	64	6.2e-145	Bacteria	NA	NA	NA	NA	NA	NA
DO021_gene_14768	K03698	cbf; 3'-5' exoribonuclease [EC:3.1.-.-]	404	6e-160	Bacteria	NA	NA	NA	NA	NA	NA
DO021_gene_14773	K10120	msmE; fructooligosaccharide transport system substrate-binding protein	288	1.7e-250	Bacteria	Firmicutes	Clostridia	Clostridiales	Lachnospiraceae	NA	Lachnospiraceae bacterium 28-4
DO021_gene_14775	K03484	scrR; LacI family transcriptional regulator, sucrose operon repressor	242	8.6e-189	Bacteria	Firmicutes	Clostridia	Clostridiales	Lachnospiraceae	NA	Lachnospiraceae bacterium 28-4
DO021_gene_14780	K07718	yesM; two-component system, sensor histidine kinase YesM [EC:2.7.13.3]	189	4.9e-240	Bacteria	Firmicutes	Clostridia	Clostridiales	NA	NA	NA
DO021_gene_14799	K01788	nanE; N-acylglucosamine-6-phosphate 2-epimerase [EC:5.1.3.9]	163	2.2e-69	Bacteria	Actinobacteria	Coriobacteriia	Coriobacteriales	Coriobacteriaceae	Enorma	NA
DO021_gene_14801	K02795	PTS-Man-EIIC; PTS system, mannose-specific IIC component	167	1.2e-62	Bacteria	NA	NA	NA	NA	NA	NA
DO021_gene_14809	K07171	mazF; mRNA interferase MazF [EC:3.1.-.-]	144	4e-62	Bacteria	NA	NA	NA	NA	NA	NA
DO021_gene_14813	K03088	rpoE; RNA polymerase sigma-70 factor, ECF subfamily	109	2.3e-82	Bacteria	Firmicutes	Clostridia	Clostridiales	Peptostreptococcaceae	Clostridioides	Clostridioides difficile
DO021_gene_14816	K01990	ABC-2.A; ABC-2 type transport system ATP-binding protein	131	3.1e-147	Bacteria	Firmicutes	Clostridia	Clostridiales	Peptostreptococcaceae	Clostridioides	Clostridioides difficile
DO021_gene_14837	K03601	xseA; exodeoxyribonuclease VII large subunit [EC:3.1.11.6]	418	2e-165	Bacteria	NA	NA	NA	NA	NA	NA
DO021_gene_14838	K03625	nusB; N utilization substance protein B	119	7.2e-55	Bacteria	NA	NA	NA	NA	NA	NA
DO021_gene_14841	K02837	prfC; peptide chain release factor 3	786	2e-285	Bacteria	NA	NA	NA	NA	NA	NA
DO021_gene_14844	K06397	spoIIIAH; stage III sporulation protein AH	141	4.1e-93	Bacteria	NA	NA	NA	NA	NA	NA
DO021_gene_14860	K07258	dacC; serine-type D-Ala-D-Ala carboxypeptidase (penicillin-binding protein 5/6) [EC:3.4.16.4]	134	9.2e-261	Bacteria	Firmicutes	Clostridia	Clostridiales	Lachnospiraceae	NA	Lachnospiraceae bacterium A4
DO021_gene_14861	K03924	moxR; MoxR-like ATPase [EC:3.6.3.-]	332	5.9e-168	Bacteria	Firmicutes	Clostridia	Clostridiales	Lachnospiraceae	NA	Lachnospiraceae bacterium A4
DO021_gene_14878	K03496	parA; chromosome partitioning protein	204	1.8e-122	NA	NA	NA	NA	NA	NA	NA
DO021_gene_14883	K19158	yoeB; toxin YoeB [EC:3.1.-.-]	93	1.2e-41	NA	NA	NA	NA	NA	NA	NA
DO021_gene_14893	K02003	ABC.CD.A; putative ABC transport system ATP-binding protein	171	2.4e-92	Bacteria	Firmicutes	Clostridia	Clostridiales	NA	NA	NA
DO021_gene_14896	K02003	ABC.CD.A; putative ABC transport system ATP-binding protein	344	3.4e-120	Bacteria	Firmicutes	Clostridia	Clostridiales	Lachnospiraceae	NA	Lachnospiraceae bacterium A4
DO021_gene_14897	K02004	ABC.CD.P; putative ABC transport system permease protein	127	0	Bacteria	Firmicutes	Clostridia	Clostridiales	Lachnospiraceae	NA	Lachnospiraceae bacterium A4
DO021_gene_14900	K01420	fnr; CRP/FNR family transcriptional regulator, anaerobic regulatory protein	221	1.4e-118	Bacteria	Firmicutes	Clostridia	Clostridiales	Lachnospiraceae	NA	Lachnospiraceae bacterium A4
DO021_gene_14906	K07478	ycaJ; putative ATPase	665	5.6e-212	Bacteria	NA	NA	NA	NA	NA	NA
DO021_gene_14925	K06518	cidA; holin-like protein	124	1.3e-30	Bacteria	NA	NA	NA	NA	NA	NA
DO021_gene_14949	K05349	bglX; beta-glucosidase [EC:3.2.1.21]	565	0	Bacteria	Firmicutes	Clostridia	Clostridiales	NA	NA	NA
DO021_gene_14970	K13010	per; perosamine synthetase [EC:2.6.1.102]	269	1.3e-182	Bacteria	Firmicutes	Clostridia	Clostridiales	Lachnospiraceae	NA	NA
DO021_gene_14981	K01154	hsdS; type I restriction enzyme, S subunit [EC:3.1.21.3]	160	6.8e-115	Bacteria	Firmicutes	Clostridia	Clostridiales	Lachnospiraceae	Roseburia	Roseburia sp. 1XD42-69
DO021_gene_14997	K02033	ABC.PE.P; peptide/nickel transport system permease protein	274	1.8e-141	Bacteria	NA	NA	NA	NA	NA	NA
DO021_gene_14999	K02032	ABC.PE.A1; peptide/nickel transport system ATP-binding protein	417	5.6e-238	Bacteria	NA	NA	NA	NA	NA	NA
DO021_gene_14999	K02031	ABC.PE.A; peptide/nickel transport system ATP-binding protein	417	5.6e-238	Bacteria	NA	NA	NA	NA	NA	NA
DO021_gene_15	K02474	wbpO; UDP-N-acetyl-D-galactosamine dehydrogenase [EC:1.1.1.-]	637	2.2e-229	Bacteria	NA	NA	NA	NA	NA	NA
DO021_gene_15011	K19158	yoeB; toxin YoeB [EC:3.1.-.-]	129	3e-37	NA	NA	NA	NA	NA	NA	NA
DO021_gene_15012	K07473	dinJ; DNA-damage-inducible protein J	69	9.4e-31	NA	NA	NA	NA	NA	NA	NA
DO021_gene_15020	K06889	uncharacterized protein	228	2.3e-154	Bacteria	Firmicutes	Clostridia	Clostridiales	NA	NA	NA
DO021_gene_15049	K00845	glk; glucokinase [EC:2.7.1.2]	278	2.9e-107	Bacteria	NA	NA	NA	NA	NA	NA
DO021_gene_15069	K07088	uncharacterized protein	134	5.5e-110	Bacteria	NA	NA	NA	NA	NA	NA
DO021_gene_15070	K00876	udk; uridine kinase [EC:2.7.1.48]	97	2.4e-42	Bacteria	NA	NA	NA	NA	NA	NA
DO021_gene_15075	K01809	manA; mannose-6-phosphate isomerase [EC:5.3.1.8]	295	7.5e-142	Bacteria	NA	NA	NA	NA	NA	NA
DO021_gene_15078	K02004	ABC.CD.P; putative ABC transport system permease protein	83	0	Bacteria	Firmicutes	NA	NA	NA	NA	NA
DO021_gene_15084	K09936	TC.BAT2; bacterial/archaeal transporter family-2 protein	174	8.2e-72	Bacteria	Firmicutes	Clostridia	Clostridiales	Lachnospiraceae	NA	Lachnospiraceae bacterium 28-4
DO021_gene_15087	K00930	argB; acetylglutamate kinase [EC:2.7.2.8]	409	2.6e-168	Bacteria	Firmicutes	Clostridia	Clostridiales	Lachnospiraceae	NA	Lachnospiraceae bacterium 28-4
DO021_gene_15096	K02557	motB; chemotaxis protein MotB	204	3.2e-150	Bacteria	Firmicutes	Clostridia	Clostridiales	Lachnospiraceae	NA	Lachnospiraceae bacterium A4
DO021_gene_15106	K00852	rbsK; ribokinase [EC:2.7.1.15]	267	1.1e-144	Bacteria	Firmicutes	Clostridia	Clostridiales	NA	NA	NA
DO021_gene_15107	K00852	rbsK; ribokinase [EC:2.7.1.15]	272	2.3e-117	Bacteria	Firmicutes	Clostridia	Clostridiales	NA	NA	NA
DO021_gene_15113	K06967	trmK; tRNA (adenine22-N1)-methyltransferase [EC:2.1.1.217]	169	2.3e-144	Bacteria	Firmicutes	Clostridia	Clostridiales	Lachnospiraceae	NA	Lachnospiraceae bacterium 28-4
DO021_gene_15114	K03086	rpoD; RNA polymerase primary sigma factor	567	1.8e-179	Bacteria	NA	NA	NA	NA	NA	NA
DO021_gene_15115	K02316	dnaG; DNA primase [EC:2.7.7.101]	646	0	Bacteria	Firmicutes	Clostridia	Clostridiales	Lachnospiraceae	NA	Lachnospiraceae bacterium 28-4
DO021_gene_15116	K01129	dgt; dGTPase [EC:3.1.5.1]	427	3.7e-192	Bacteria	Firmicutes	Clostridia	Clostridiales	Lachnospiraceae	NA	Lachnospiraceae bacterium 28-4
DO021_gene_15117	K14731	mlhB; epsilon-lactone hydrolase [EC:3.1.1.83]	216	6.1e-170	Bacteria	Firmicutes	Clostridia	Clostridiales	Lachnospiraceae	NA	Lachnospiraceae bacterium 28-4
DO021_gene_15133	K01990	ABC-2.A; ABC-2 type transport system ATP-binding protein	281	1.7e-111	Bacteria	NA	NA	NA	NA	NA	NA
DO021_gene_15182	K00031	IDH1; isocitrate dehydrogenase [EC:1.1.1.42]	668	8.9e-217	Bacteria	Firmicutes	Clostridia	Clostridiales	Lachnospiraceae	NA	NA
DO021_gene_15184	K01926	rex; redox-sensing transcriptional repressor	272	2.8e-116	Bacteria	Firmicutes	Clostridia	Clostridiales	Lachnospiraceae	NA	Lachnospiraceae bacterium 28-4
DO021_gene_15186	K17758	nnr; ADP-dependent NAD(P)H-hydrate dehydratase [EC:4.2.1.136]	390	1.7e-300	Bacteria	Firmicutes	Clostridia	Clostridiales	Lachnospiraceae	NA	Lachnospiraceae bacterium 28-4
DO021_gene_15186	K17759	AIBP; NAD(P)H-hydrate epimerase [EC:5.1.99.6]	390	1.7e-300	Bacteria	Firmicutes	Clostridia	Clostridiales	Lachnospiraceae	NA	Lachnospiraceae bacterium 28-4
DO021_gene_15187	K01775	alr; alanine racemase [EC:5.1.1.1]	379	1.1e-224	Bacteria	Firmicutes	Clostridia	Clostridiales	Lachnospiraceae	NA	Lachnospiraceae bacterium 28-4
DO021_gene_152	K04487	iscS; cysteine desulfurase [EC:2.8.1.7]	418	2.5e-192	Bacteria	NA	NA	NA	NA	NA	NA
DO021_gene_15202	K07137	uncharacterized protein	493	6.9e-213	Bacteria	NA	NA	NA	NA	NA	NA
DO021_gene_15204	K01934	MTHFS; 5-formyltetrahydrofolate cyclo-ligase [EC:6.3.3.2]	110	5.1e-69	Bacteria	Firmicutes	Clostridia	Clostridiales	Lachnospiraceae	Acetatifactor	Acetatifactor muris
DO021_gene_15210	K17320	lplC; putative aldouronate transport system permease protein	284	2.3e-89	Bacteria	Firmicutes	NA	NA	NA	NA	NA
DO021_gene_15211	K17318	lplA; putative aldouronate transport system substrate-binding protein	130	1e-138	Bacteria	Firmicutes	Clostridia	Clostridiales	Hungateiclostridiaceae	Pseudoclostridium	Pseudoclostridium thermosuccinogenes
DO021_gene_15259	K19955	adh2; alcohol dehydrogenase [EC:1.1.1.-]	123	6.7e-212	Bacteria	NA	NA	NA	NA	NA	NA
DO021_gene_15274	K01586	lysA; diaminopimelate decarboxylase [EC:4.1.1.20]	664	2.1e-224	Bacteria	NA	NA	NA	NA	NA	NA
DO021_gene_15276	K03648	UNG; uracil-DNA glycosylase [EC:3.2.2.27]	368	1.6e-122	Bacteria	NA	NA	NA	NA	NA	NA
DO021_gene_15277	K02500	hisF; imidazole glycerol-phosphate synthase subunit HisF [EC:4.3.2.10]	405	1.8e-122	Bacteria	NA	NA	NA	NA	NA	NA
DO021_gene_1528	K04763	xerD; integrase/recombinase XerD	127	2.3e-135	Bacteria	NA	NA	NA	NA	NA	NA
DO021_gene_15285	K03088	rpoE; RNA polymerase sigma-70 factor, ECF subfamily	103	1.3e-39	Bacteria	NA	NA	NA	NA	NA	NA
DO021_gene_15290	K03438	mraW; 16S rRNA (cytosine1402-N4)-methyltransferase [EC:2.1.1.199]	444	1.2e-176	Bacteria	Firmicutes	Clostridia	Clostridiales	Lachnospiraceae	NA	Lachnospiraceae bacterium 28-4
DO021_gene_153	K03151	thiI; tRNA uracil 4-sulfurtransferase [EC:2.8.1.4]	538	3.7e-199	Bacteria	NA	NA	NA	NA	NA	NA
DO021_gene_1530	K03722	dinG; ATP-dependent DNA helicase DinG [EC:3.6.4.12]	353	3e-282	Bacteria	Firmicutes	Clostridia	Clostridiales	NA	NA	NA
DO021_gene_15305	K01951	guaA; GMP synthase (glutamine-hydrolysing) [EC:6.3.5.2]	596	1.1e-223	Bacteria	NA	NA	NA	NA	NA	NA
DO021_gene_15309	K05515	mrdA; penicillin-binding protein 2 [EC:3.4.16.4]	554	0	Bacteria	Firmicutes	Clostridia	Clostridiales	Lachnospiraceae	NA	Lachnospiraceae bacterium A4
DO021_gene_15314	K12960	mtaD; 5-methylthioadenosine/S-adenosylhomocysteine deaminase [EC:3.5.4.31 3.5.4.28]	356	1.7e-189	Bacteria	NA	NA	NA	NA	NA	NA
DO021_gene_15326	K03694	clpA; ATP-dependent Clp protease ATP-binding subunit ClpA	730	0	Bacteria	Firmicutes	Clostridia	Clostridiales	Lachnospiraceae	NA	Lachnospiraceae bacterium A4
DO021_gene_15343	K01990	ABC-2.A; ABC-2 type transport system ATP-binding protein	251	2.7e-108	Bacteria	NA	NA	NA	NA	NA	NA
DO021_gene_15355	K00656	E2.3.1.54; formate C-acetyltransferase [EC:2.3.1.54]	1003	0	Bacteria	NA	NA	NA	NA	NA	NA
DO021_gene_15361	K01785	galM; aldose 1-epimerase [EC:5.1.3.3]	333	1.2e-145	Bacteria	NA	NA	NA	NA	NA	NA
DO021_gene_15365	K01190	lacZ; beta-galactosidase [EC:3.2.1.23]	345	0	Bacteria	Firmicutes	Clostridia	Clostridiales	Lachnospiraceae	NA	Lachnospiraceae bacterium A4
DO021_gene_15366	K03292	TC.GPH; glycoside/pentoside/hexuronide:cation symporter, GPH family	445	3.2e-250	Bacteria	Firmicutes	Clostridia	Clostridiales	Lachnospiraceae	NA	Lachnospiraceae bacterium A4
DO021_gene_15367	K01686	uxuA; mannonate dehydratase [EC:4.2.1.8]	499	2.6e-220	Bacteria	Firmicutes	Clostridia	Clostridiales	NA	NA	NA
DO021_gene_15404	K05568	mnhD; multicomponent Na+:H+ antiporter subunit D	339	1.7e-204	Bacteria	NA	NA	NA	NA	NA	NA
DO021_gene_15406	K05566	mnhB; multicomponent Na+:H+ antiporter subunit B	168	7.8e-131	Bacteria	NA	NA	NA	NA	NA	NA
DO021_gene_15413	K07404	pgl; 6-phosphogluconolactonase [EC:3.1.1.31]	122	8.4e-99	Bacteria	Firmicutes	Clostridia	Clostridiales	Lachnospiraceae	Acetatifactor	Acetatifactor muris
DO021_gene_15426	K01990	ABC-2.A; ABC-2 type transport system ATP-binding protein	118	6.4e-116	Bacteria	Firmicutes	Clostridia	Clostridiales	Peptostreptococcaceae	Clostridioides	Clostridioides difficile
DO021_gene_15437	K00075	murB; UDP-N-acetylmuramate dehydrogenase [EC:1.3.1.98]	296	2.2e-170	Bacteria	Firmicutes	Clostridia	Clostridiales	Lachnospiraceae	NA	Lachnospiraceae bacterium A4
DO021_gene_15438	K06958	rapZ; RNase adapter protein RapZ	333	1.1e-157	Bacteria	Firmicutes	Clostridia	Clostridiales	Lachnospiraceae	NA	NA
DO021_gene_15446	K08177	oxlT; MFS transporter, OFA family, oxalate/formate antiporter	388	6.6e-220	Bacteria	Firmicutes	Clostridia	Clostridiales	Lachnospiraceae	NA	Lachnospiraceae bacterium 28-4
DO021_gene_15449	K02529	lacI; LacI family transcriptional regulator	67	6e-190	Bacteria	Firmicutes	Clostridia	Clostridiales	Lachnospiraceae	NA	Lachnospiraceae bacterium 28-4
DO021_gene_15450	K03101	lspA; signal peptidase II [EC:3.4.23.36]	123	6.1e-90	Bacteria	Firmicutes	Clostridia	Clostridiales	Lachnospiraceae	NA	Lachnospiraceae bacterium 28-4
DO021_gene_15476	K02114	ATPF1E; F-type H+-transporting ATPase subunit epsilon	131	1.2e-64	Bacteria	Firmicutes	Clostridia	Clostridiales	Lachnospiraceae	NA	Lachnospiraceae bacterium 28-4
DO021_gene_15479	K01625	eda; 2-dehydro-3-deoxyphosphogluconate aldolase / (4S)-4-hydroxy-2-oxoglutarate aldolase [EC:4.1.2.14 4.1.3.42]	278	4e-99	Bacteria	NA	NA	NA	NA	NA	NA
DO021_gene_15480	K01687	ilvD; dihydroxy-acid dehydratase [EC:4.2.1.9]	839	0	Bacteria	NA	NA	NA	NA	NA	NA
DO021_gene_15481	K06156	gntU; Gnt-I system low-affinity gluconate transporter	189	2e-228	Bacteria	NA	NA	NA	NA	NA	NA
DO021_gene_15483	K01223	E3.2.1.86B; 6-phospho-beta-glucosidase [EC:3.2.1.86]	667	1.8e-253	Bacteria	NA	NA	NA	NA	NA	NA
DO021_gene_15487	K01870	IARS; isoleucyl-tRNA synthetase [EC:6.1.1.5]	1673	0	Bacteria	Firmicutes	Clostridia	Clostridiales	Lachnospiraceae	NA	NA
DO021_gene_155	K18707	mtaB; threonylcarbamoyladenosine tRNA methylthiotransferase MtaB [EC:2.8.4.5]	475	1.1e-179	Bacteria	NA	NA	NA	NA	NA	NA
DO021_gene_15500	K02051	ABC.SN.S; NitT/TauT family transport system substrate-binding protein	348	4.2e-156	Bacteria	Firmicutes	Clostridia	Clostridiales	Lachnospiraceae	NA	Lachnospiraceae bacterium A4
DO021_gene_15519	K10119	msmG; raffinose/stachyose/melibiose transport system permease protein	210	1.3e-110	Bacteria	Firmicutes	Clostridia	Clostridiales	Lachnospiraceae	Blautia	Blautia schinkii
DO021_gene_15537	K06993	ribonuclease H-related protein	177	5.1e-51	Bacteria	NA	NA	NA	NA	NA	NA
DO021_gene_15541	K03496	parA; chromosome partitioning protein	77	6.5e-58	Bacteria	Firmicutes	Clostridia	Clostridiales	Lachnospiraceae	NA	Lachnospiraceae bacterium A4
DO021_gene_15547	K00548	metH; 5-methyltetrahydrofolate--homocysteine methyltransferase [EC:2.1.1.13]	869	0	Bacteria	Firmicutes	Clostridia	Clostridiales	Lachnospiraceae	NA	NA
DO021_gene_15549	K01653	E2.2.1.6S; acetolactate synthase I/III small subunit [EC:2.2.1.6]	164	3.7e-76	Bacteria	Firmicutes	Clostridia	Clostridiales	NA	NA	NA
DO021_gene_15551	K00053	ilvC; ketol-acid reductoisomerase [EC:1.1.1.86]	597	1.3e-187	Bacteria	NA	NA	NA	NA	NA	NA
DO021_gene_1556	K03151	thiI; tRNA uracil 4-sulfurtransferase [EC:2.8.1.4]	534	1.7e-223	Bacteria	Firmicutes	Clostridia	Clostridiales	Lachnospiraceae	NA	Lachnospiraceae bacterium 28-4
DO021_gene_15565	K17319	lplB; putative aldouronate transport system permease protein	184	7.2e-89	Bacteria	NA	NA	NA	NA	NA	NA
DO021_gene_15569	K07718	yesM; two-component system, sensor histidine kinase YesM [EC:2.7.13.3]	110	5.1e-59	Bacteria	Firmicutes	Bacilli	Bacillales	Paenibacillaceae	NA	NA
DO021_gene_1557	K04487	iscS; cysteine desulfurase [EC:2.8.1.7]	440	3.8e-217	Bacteria	Firmicutes	Clostridia	Clostridiales	Lachnospiraceae	NA	Lachnospiraceae bacterium 28-4
DO021_gene_15576	K02003	ABC.CD.A; putative ABC transport system ATP-binding protein	364	5e-116	Bacteria	NA	NA	NA	NA	NA	NA
DO021_gene_1558	K09761	rsmE; 16S rRNA (uracil1498-N3)-methyltransferase [EC:2.1.1.193]	262	5.1e-130	Bacteria	Firmicutes	Clostridia	Clostridiales	Lachnospiraceae	NA	Lachnospiraceae bacterium 28-4
DO021_gene_15584	K03701	uvrA; excinuclease ABC subunit A	1472	0	Bacteria	NA	NA	NA	NA	NA	NA
DO021_gene_15586	K03569	mreB; rod shape-determining protein MreB and related proteins	526	2.8e-176	Bacteria	NA	NA	NA	NA	NA	NA
DO021_gene_15597	K20444	rfbC; O-antigen biosynthesis protein [EC:2.4.1.-]	225	0	Bacteria	Firmicutes	Clostridia	Clostridiales	Lachnospiraceae	NA	Lachnospiraceae bacterium A4
DO021_gene_15599	K20444	rfbC; O-antigen biosynthesis protein [EC:2.4.1.-]	554	0	Bacteria	Firmicutes	Clostridia	Clostridiales	Lachnospiraceae	NA	Lachnospiraceae bacterium A4
DO021_gene_15602	K07079	uncharacterized protein	382	9.5e-192	Bacteria	NA	NA	NA	NA	NA	bacterium 1xD42-87
DO021_gene_15611	K07584	ysxB; uncharacterized protein	75	3.6e-51	Bacteria	Firmicutes	Clostridia	Clostridiales	Lachnospiraceae	NA	Lachnospiraceae bacterium 28-4
DO021_gene_15612	K02888	RP-L21; large subunit ribosomal protein L21	148	1.7e-47	Bacteria	Firmicutes	Clostridia	Clostridiales	Lachnospiraceae	NA	NA
DO021_gene_15626	K01868	TARS; threonyl-tRNA synthetase [EC:6.1.1.3]	928	0	Bacteria	NA	NA	NA	NA	NA	NA
DO021_gene_15644	K05847	opuA; osmoprotectant transport system ATP-binding protein	252	2.3e-98	Bacteria	NA	NA	NA	NA	NA	NA
DO021_gene_15652	K06925	tsaE; tRNA threonylcarbamoyladenosine biosynthesis protein TsaE	194	6.6e-80	Bacteria	Firmicutes	Clostridia	Clostridiales	Lachnospiraceae	NA	Lachnospiraceae bacterium A4
DO021_gene_15654	K02004	ABC.CD.P; putative ABC transport system permease protein	197	4.3e-222	Bacteria	Firmicutes	Clostridia	Clostridiales	Lachnospiraceae	NA	NA
DO021_gene_1567	K03686	dnaJ; molecular chaperone DnaJ	482	4.4e-189	Bacteria	Firmicutes	Clostridia	Clostridiales	Lachnospiraceae	NA	Lachnospiraceae bacterium 28-4
DO021_gene_1568	K04043	dnaK; molecular chaperone DnaK	1003	0	Bacteria	Firmicutes	NA	NA	NA	NA	NA
DO021_gene_15687	K00384	trxB; thioredoxin reductase (NADPH) [EC:1.8.1.9]	313	1.1e-129	Bacteria	Firmicutes	Clostridia	Clostridiales	Lachnospiraceae	NA	NA
DO021_gene_15688	K00297	metF; methylenetetrahydrofolate reductase (NADPH) [EC:1.5.1.20]	324	5.1e-143	Bacteria	Firmicutes	Clostridia	Clostridiales	Lachnospiraceae	NA	Lachnospiraceae bacterium 28-4
DO021_gene_1569	K03687	GRPE; molecular chaperone GrpE	200	7.7e-64	Bacteria	Firmicutes	Clostridia	Clostridiales	Lachnospiraceae	NA	Lachnospiraceae bacterium 28-4
DO021_gene_15710	K08600	srtB; sortase B [EC:3.4.22.71]	111	4.9e-155	Bacteria	Firmicutes	Clostridia	Clostridiales	Lachnospiraceae	NA	Lachnospiraceae bacterium 28-4
DO021_gene_15719	K17320	lplC; putative aldouronate transport system permease protein	321	4.5e-133	Bacteria	Firmicutes	Clostridia	Clostridiales	Lachnospiraceae	Anaerocolumna	Anaerocolumna jejuensis
DO021_gene_1572	K06153	bacA; undecaprenyl-diphosphatase [EC:3.6.1.27]	351	5.3e-144	Bacteria	Firmicutes	Clostridia	Clostridiales	Lachnospiraceae	NA	Lachnospiraceae bacterium 28-4
DO021_gene_15726	K03525	coaX; type III pantothenate kinase [EC:2.7.1.33]	267	2e-129	Bacteria	NA	NA	NA	NA	NA	NA
DO021_gene_15728	K01770	ispF; 2-C-methyl-D-erythritol 2,4-cyclodiphosphate synthase [EC:4.6.1.12]	240	2.2e-77	Bacteria	NA	NA	NA	NA	NA	NA
DO021_gene_15730	K18672	dacA; diadenylate cyclase [EC:2.7.7.85]	281	1.5e-115	Bacteria	NA	NA	NA	NA	NA	NA
DO021_gene_15732	K03431	glmM; phosphoglucosamine mutase [EC:5.4.2.10]	556	3.1e-234	Bacteria	NA	NA	NA	NA	NA	NA
DO021_gene_15752	K00052	leuB; 3-isopropylmalate dehydrogenase [EC:1.1.1.85]	543	4.8e-201	Bacteria	NA	NA	NA	NA	NA	NA
DO021_gene_1576	K03406	mcp; methyl-accepting chemotaxis protein	253	0	Bacteria	Firmicutes	Clostridia	Clostridiales	Lachnospiraceae	NA	Lachnospiraceae bacterium 28-4
DO021_gene_1578	K00864	glpK; glycerol kinase [EC:2.7.1.30]	631	2e-295	Bacteria	Firmicutes	Clostridia	Clostridiales	Lachnospiraceae	NA	Lachnospiraceae bacterium 28-4
DO021_gene_15792	K00600	glyA; glycine hydroxymethyltransferase [EC:2.1.2.1]	633	7.2e-238	Bacteria	NA	NA	NA	NA	NA	NA
DO021_gene_15799	K02340	holA; DNA polymerase III subunit delta [EC:2.7.7.7]	304	1.4e-175	Bacteria	Firmicutes	Clostridia	Clostridiales	Lachnospiraceae	NA	Lachnospiraceae bacterium 28-4
DO021_gene_1581	K00111	glpA; glycerol-3-phosphate dehydrogenase [EC:1.1.5.3]	578	1.7e-270	Bacteria	Firmicutes	Clostridia	Clostridiales	Lachnospiraceae	NA	Lachnospiraceae bacterium 28-4
DO021_gene_15810	K03497	parB; chromosome partitioning protein, ParB family	93	6e-129	Bacteria	Firmicutes	Clostridia	Clostridiales	Ruminococcaceae	Agathobaculum	Agathobaculum desmolans
DO021_gene_1582	K13292	lgt; phosphatidylglycerol---prolipoprotein diacylglyceryl transferase [EC:2.5.1.145]	199	2.5e-140	Bacteria	Firmicutes	Clostridia	Clostridiales	Lachnospiraceae	NA	Lachnospiraceae bacterium 28-4
DO021_gene_15828	K06959	tex; protein Tex	803	1e-272	Bacteria	NA	NA	NA	NA	NA	NA
DO021_gene_15839	K01990	ABC-2.A; ABC-2 type transport system ATP-binding protein	220	5.7e-96	Bacteria	NA	NA	NA	NA	NA	NA
DO021_gene_15843	K01270	pepD; dipeptidase D [EC:3.4.13.-]	464	2e-210	Bacteria	NA	NA	NA	NA	NA	NA
DO021_gene_15859	K00845	glk; glucokinase [EC:2.7.1.2]	334	5.6e-174	Bacteria	Firmicutes	Clostridia	Clostridiales	Lachnospiraceae	NA	Lachnospiraceae bacterium 28-4
DO021_gene_15871	K03496	parA; chromosome partitioning protein	317	9.9e-108	Bacteria	NA	NA	NA	NA	NA	NA
DO021_gene_15872	K03497	parB; chromosome partitioning protein, ParB family	314	5.7e-107	Bacteria	NA	NA	NA	NA	NA	NA
DO021_gene_15877	K03101	lspA; signal peptidase II [EC:3.4.23.36]	136	2.1e-56	Bacteria	NA	NA	NA	NA	NA	NA
DO021_gene_1588	K09013	sufC; Fe-S cluster assembly ATP-binding protein	259	3.6e-139	Bacteria	Firmicutes	Clostridia	Clostridiales	Lachnospiraceae	NA	Lachnospiraceae bacterium 28-4
DO021_gene_15880	K02888	RP-L21; large subunit ribosomal protein L21	144	6.5e-40	Bacteria	NA	NA	NA	NA	NA	NA
DO021_gene_15883	K03979	obgE; GTPase [EC:3.6.5.-]	584	5.5e-212	Bacteria	NA	NA	NA	NA	NA	NA
DO021_gene_15884	K07574	yhbY; RNA-binding protein	123	9.9e-37	Bacteria	NA	NA	NA	NA	NA	NA
DO021_gene_15887	K09710	ybeB; ribosome-associated protein	133	9.7e-53	Bacteria	NA	NA	NA	NA	NA	NA
DO021_gene_15891	K00765	hisG; ATP phosphoribosyltransferase [EC:2.4.2.17]	305	1.5e-96	Bacteria	NA	NA	NA	NA	NA	NA
DO021_gene_15892	K00013	hisD; histidinol dehydrogenase [EC:1.1.1.23]	577	1.8e-178	Bacteria	NA	NA	NA	NA	NA	NA
DO021_gene_15894	K11755	hisIE; phosphoribosyl-ATP pyrophosphohydrolase / phosphoribosyl-AMP cyclohydrolase [EC:3.6.1.31 3.5.4.19]	361	2.7e-195	Bacteria	Firmicutes	NA	NA	NA	NA	NA
DO021_gene_1590	K19265	gpr; L-glyceraldehyde 3-phosphate reductase [EC:1.1.1.-]	477	2.4e-188	Bacteria	Firmicutes	Clostridia	Clostridiales	Lachnospiraceae	NA	Lachnospiraceae bacterium 28-4
DO021_gene_15919	K02470	gyrB; DNA gyrase subunit B [EC:5.99.1.3]	847	0	Bacteria	NA	NA	NA	NA	NA	NA
DO021_gene_15920	K02469	gyrA; DNA gyrase subunit A [EC:5.99.1.3]	967	0	Bacteria	NA	NA	NA	NA	NA	NA
DO021_gene_15921	K03615	rnfC; Na+-translocating ferredoxin:NAD+ oxidoreductase subunit C [EC:7.2.1.2]	438	1.2e-156	Bacteria	Firmicutes	NA	NA	NA	NA	NA
DO021_gene_15925	K07137	uncharacterized protein	511	0	Bacteria	Firmicutes	Clostridia	Clostridiales	Lachnospiraceae	NA	Lachnospiraceae bacterium 28-4
DO021_gene_15926	K00931	proB; glutamate 5-kinase [EC:2.7.2.11]	326	6.2e-159	Bacteria	Firmicutes	Clostridia	Clostridiales	Lachnospiraceae	NA	Lachnospiraceae bacterium 28-4
DO021_gene_15937	K17320	lplC; putative aldouronate transport system permease protein	234	1.2e-128	Bacteria	Firmicutes	Clostridia	Clostridiales	NA	NA	NA
DO021_gene_1595	K16786	ecfA1; energy-coupling factor transport system ATP-binding protein [EC:3.6.3.-]	421	4.1e-163	Bacteria	Firmicutes	Clostridia	Clostridiales	Lachnospiraceae	NA	Lachnospiraceae bacterium 28-4
DO021_gene_15951	K21071	pfk; ATP-dependent phosphofructokinase / diphosphate-dependent phosphofructokinase [EC:2.7.1.11 2.7.1.90]	489	5.2e-192	Bacteria	NA	NA	NA	NA	NA	NA
DO021_gene_15960	K03406	mcp; methyl-accepting chemotaxis protein	448	8.9e-214	Bacteria	Firmicutes	Clostridia	Clostridiales	Lachnospiraceae	NA	NA
DO021_gene_15967	K00868	pdxK; pyridoxine kinase [EC:2.7.1.35]	231	1.5e-157	Bacteria	Firmicutes	Clostridia	Clostridiales	Lachnospiraceae	NA	Lachnospiraceae bacterium A4
DO021_gene_1597	K16785	ecfT; energy-coupling factor transport system permease protein	344	1.3e-139	Bacteria	Firmicutes	Clostridia	Clostridiales	Lachnospiraceae	NA	Lachnospiraceae bacterium 28-4
DO021_gene_15972	K02473	wbpP; UDP-N-acetylglucosamine 4-epimerase [EC:5.1.3.7]	466	3.2e-210	Bacteria	Firmicutes	Clostridia	Clostridiales	Lachnospiraceae	NA	Lachnospiraceae bacterium A4
DO021_gene_15975	K13004	wbtD; galacturonosyltransferase [EC:2.4.1.-]	324	3.1e-200	Bacteria	Firmicutes	Clostridia	Clostridiales	Lachnospiraceae	NA	Lachnospiraceae bacterium A4
DO021_gene_1598	K06173	truA; tRNA pseudouridine38-40 synthase [EC:5.4.99.12]	289	2.5e-137	Bacteria	Firmicutes	Clostridia	Clostridiales	Lachnospiraceae	NA	Lachnospiraceae bacterium 28-4
DO021_gene_15986	K03424	tatD; TatD DNase family protein [EC:3.1.21.-]	212	1.3e-64	Bacteria	Firmicutes	NA	NA	NA	NA	NA
DO021_gene_15987	K01874	MARS; methionyl-tRNA synthetase [EC:6.1.1.10]	787	9.7e-232	Bacteria	NA	NA	NA	NA	NA	NA
DO021_gene_1599	K02871	RP-L13; large subunit ribosomal protein L13	234	6e-75	Bacteria	NA	NA	NA	NA	NA	NA
DO021_gene_15999	K09770	uncharacterized protein	166	5.6e-68	Bacteria	Firmicutes	Clostridia	Clostridiales	Lachnospiraceae	NA	Lachnospiraceae bacterium 28-4
DO021_gene_1600	K02996	RP-S9; small subunit ribosomal protein S9	219	2.2e-66	Bacteria	Firmicutes	Clostridia	Clostridiales	Lachnospiraceae	NA	NA
DO021_gene_16003	K03110	ftsY; fused signal recognition particle receptor	440	1.8e-156	Bacteria	NA	NA	NA	NA	NA	NA
DO021_gene_16004	K03529	smc; chromosome segregation protein	1213	0	Bacteria	NA	NA	NA	NA	NA	NA
DO021_gene_16005	K03685	rnc; ribonuclease III [EC:3.1.26.3]	253	2.8e-93	Bacteria	NA	NA	NA	NA	NA	NA
DO021_gene_16007	K03621	plsX; phosphate acyltransferase [EC:2.3.1.274]	442	3.2e-154	Bacteria	NA	NA	NA	NA	NA	NA
DO021_gene_16025	K15532	yteR; unsaturated rhamnogalacturonyl hydrolase [EC:3.2.1.172]	246	5.8e-267	Bacteria	NA	NA	NA	NA	NA	NA
DO021_gene_16027	K20488	nisR; two-component system, OmpR family, lantibiotic biosynthesis response regulator NisR/SpaR	239	1.3e-92	Bacteria	Firmicutes	Clostridia	Clostridiales	Ruminococcaceae	Pseudoflavonifractor	NA
DO021_gene_16028	K20487	nisK; two-component system, OmpR family, lantibiotic biosynthesis sensor histidine kinase NisK/SpaK [EC:2.7.13.3]	158	1.1e-104	Bacteria	Firmicutes	Clostridia	Clostridiales	Ruminococcaceae	Pseudoflavonifractor	NA
DO021_gene_16031	K10118	msmF; raffinose/stachyose/melibiose transport system permease protein	252	1.6e-124	Bacteria	Firmicutes	Clostridia	Clostridiales	Clostridiaceae	Hungatella	Hungatella effluvii
DO021_gene_16032	K05349	bglX; beta-glucosidase [EC:3.2.1.21]	456	0	Bacteria	Firmicutes	Clostridia	Clostridiales	Clostridiaceae	Hungatella	Hungatella effluvii
DO021_gene_16034	K07718	yesM; two-component system, sensor histidine kinase YesM [EC:2.7.13.3]	184	1.3e-192	Bacteria	Firmicutes	Clostridia	Clostridiales	Clostridiaceae	Hungatella	Hungatella effluvii
DO021_gene_16037	K08600	srtB; sortase B [EC:3.4.22.71]	168	1.9e-65	Bacteria	NA	NA	NA	NA	NA	NA
DO021_gene_16049	K03568	tldD; TldD protein	507	6.2e-220	Bacteria	Firmicutes	Clostridia	Clostridiales	Lachnospiraceae	Acetatifactor	Acetatifactor muris
DO021_gene_16051	K02956	RP-S15; small subunit ribosomal protein S15	144	7.2e-40	Bacteria	NA	NA	NA	NA	NA	NA
DO021_gene_16059	K02334	dpo; DNA polymerase bacteriophage-type [EC:2.7.7.7]	768	0	Bacteria	NA	NA	NA	NA	NA	NA
DO021_gene_1609	K00297	metF; methylenetetrahydrofolate reductase (NADPH) [EC:1.5.1.20]	322	1.1e-160	Bacteria	Firmicutes	Clostridia	Clostridiales	Lachnospiraceae	NA	Lachnospiraceae bacterium 28-4
DO021_gene_16093	K10907	aminotransferase [EC:2.6.1.-]	510	2.2e-220	Bacteria	Firmicutes	Clostridia	Clostridiales	Lachnospiraceae	NA	NA
DO021_gene_16099	K03205	virD4; type IV secretion system protein VirD4	372	1.3e-165	Bacteria	NA	NA	NA	NA	NA	NA
DO021_gene_1611	K00384	trxB; thioredoxin reductase (NADPH) [EC:1.8.1.9]	311	1.2e-190	Bacteria	Firmicutes	Clostridia	Clostridiales	Lachnospiraceae	NA	Lachnospiraceae bacterium 28-4
DO021_gene_16111	K07406	melA; alpha-galactosidase [EC:3.2.1.22]	642	7.7e-279	Bacteria	NA	NA	NA	NA	NA	NA
DO021_gene_16112	K01299	E3.4.17.19; carboxypeptidase Taq [EC:3.4.17.19]	451	3.5e-226	Bacteria	Firmicutes	Clostridia	Clostridiales	NA	NA	NA
DO021_gene_16120	K01534	zntA; Cd2+/Zn2+-exporting ATPase [EC:3.6.3.3 3.6.3.5]	632	2.8e-265	Bacteria	Firmicutes	NA	NA	NA	NA	NA
DO021_gene_16124	K08177	oxlT; MFS transporter, OFA family, oxalate/formate antiporter	343	1.9e-226	Bacteria	NA	NA	NA	NA	NA	NA
DO021_gene_16131	K07507	mgtC; putative Mg2+ transporter-C (MgtC) family protein	143	6.9e-74	Bacteria	Firmicutes	Clostridia	Clostridiales	Lachnospiraceae	NA	NA
DO021_gene_16138	K02051	ABC.SN.S; NitT/TauT family transport system substrate-binding protein	364	3.8e-157	Bacteria	Firmicutes	NA	NA	NA	NA	NA
DO021_gene_1614	K05808	yhbH; putative sigma-54 modulation protein	269	1.3e-93	Bacteria	Firmicutes	Clostridia	Clostridiales	Lachnospiraceae	NA	NA
DO021_gene_1615	K21472	lytH; peptidoglycan LD-endopeptidase LytH [EC:3.4.-.-]	377	5.9e-218	Bacteria	Firmicutes	Clostridia	Clostridiales	Lachnospiraceae	NA	Lachnospiraceae bacterium 28-4
DO021_gene_16155	K03427	hsdM; type I restriction enzyme M protein [EC:2.1.1.72]	589	1.4e-262	Bacteria	Firmicutes	NA	NA	NA	NA	NA
DO021_gene_16175	K07407	E3.2.1.22B; alpha-galactosidase [EC:3.2.1.22]	608	0	Bacteria	NA	NA	NA	NA	NA	NA
DO021_gene_16176	K10119	msmG; raffinose/stachyose/melibiose transport system permease protein	311	2.7e-135	Bacteria	NA	NA	NA	NA	NA	NA
DO021_gene_16182	K03413	cheY; two-component system, chemotaxis family, chemotaxis protein CheY	94	4.2e-45	Bacteria	NA	NA	NA	NA	NA	NA
DO021_gene_16211	K07133	uncharacterized protein	402	3.3e-230	Bacteria	Firmicutes	NA	NA	NA	NA	NA
DO021_gene_16233	K01996	livF; branched-chain amino acid transport system ATP-binding protein	234	2e-75	Bacteria	NA	NA	NA	NA	NA	NA
DO021_gene_16234	K01995	livG; branched-chain amino acid transport system ATP-binding protein	259	6e-81	Bacteria	Firmicutes	NA	NA	NA	NA	NA
DO021_gene_16242	K02356	efp; elongation factor P	314	1.3e-101	Bacteria	NA	NA	NA	NA	NA	NA
DO021_gene_16243	K03786	aroQ; 3-dehydroquinate dehydratase II [EC:4.2.1.10]	181	4.2e-76	Bacteria	Firmicutes	Clostridia	Clostridiales	Lachnospiraceae	NA	Lachnospiraceae bacterium 28-4
DO021_gene_16244	K00891	E2.7.1.71; shikimate kinase [EC:2.7.1.71]	104	4.1e-86	Bacteria	Firmicutes	Clostridia	Clostridiales	Lachnospiraceae	NA	Lachnospiraceae bacterium 28-4
DO021_gene_16246	K07015	uncharacterized protein	211	1e-92	Bacteria	Firmicutes	Clostridia	Clostridiales	Lachnospiraceae	NA	Lachnospiraceae bacterium 28-4
DO021_gene_16247	K07738	nrdR; transcriptional repressor NrdR	239	7.4e-80	Bacteria	Firmicutes	Clostridia	Clostridiales	NA	NA	NA
DO021_gene_16248	K03406	mcp; methyl-accepting chemotaxis protein	272	7.8e-102	Bacteria	Firmicutes	Clostridia	Clostridiales	Lachnospiraceae	NA	Lachnospiraceae bacterium 28-4
DO021_gene_16249	K03091	sigH; RNA polymerase sporulation-specific sigma factor	379	3.4e-138	Bacteria	NA	NA	NA	NA	NA	NA
DO021_gene_16251	K03091	sigH; RNA polymerase sporulation-specific sigma factor	328	5.4e-132	Bacteria	NA	NA	NA	NA	NA	NA
DO021_gene_16284	K04565	SOD1; superoxide dismutase, Cu-Zn family [EC:1.15.1.1]	125	1.5e-93	Bacteria	Firmicutes	Clostridia	Clostridiales	Lachnospiraceae	NA	Lachnospiraceae bacterium 28-4
DO021_gene_1629	K03406	mcp; methyl-accepting chemotaxis protein	324	7.1e-287	Bacteria	Firmicutes	Clostridia	Clostridiales	Lachnospiraceae	NA	Lachnospiraceae bacterium 28-4
DO021_gene_163	K08303	putative protease [EC:3.4.-.-]	579	1.5e-193	Bacteria	NA	NA	NA	NA	NA	NA
DO021_gene_16315	K03630	radC; DNA repair protein RadC	201	1.1e-92	Bacteria	NA	NA	NA	NA	NA	NA
DO021_gene_16316	K03569	mreB; rod shape-determining protein MreB and related proteins	289	1.2e-169	Bacteria	NA	NA	NA	NA	NA	NA
DO021_gene_16317	K03570	mreC; rod shape-determining protein MreC	270	1.8e-126	Bacteria	NA	NA	NA	NA	NA	NA
DO021_gene_16320	K03610	minC; septum site-determining protein MinC	145	2.3e-105	Bacteria	NA	NA	NA	NA	NA	NA
DO021_gene_16321	K03609	minD; septum site-determining protein MinD	304	1.3e-98	Bacteria	NA	NA	NA	NA	NA	NA
DO021_gene_16323	K01775	alr; alanine racemase [EC:5.1.1.1]	369	1.1e-147	Bacteria	NA	NA	NA	NA	NA	NA
DO021_gene_16328	K01740	metY; O-acetylhomoserine (thiol)-lyase [EC:2.5.1.49]	622	3e-215	Bacteria	NA	NA	NA	NA	NA	NA
DO021_gene_16340	K02420	fliQ; flagellar biosynthetic protein FliQ	101	6.9e-32	Bacteria	NA	NA	NA	NA	NA	NA
DO021_gene_16341	K02421	fliR; flagellar biosynthetic protein FliR	212	2.5e-111	Bacteria	NA	NA	NA	NA	NA	NA
DO021_gene_16342	K02401	flhB; flagellar biosynthetic protein FlhB	364	6.8e-163	Bacteria	NA	NA	NA	NA	NA	NA
DO021_gene_16343	K02400	flhA; flagellar biosynthesis protein FlhA	897	0	Bacteria	NA	NA	NA	NA	NA	NA
DO021_gene_16344	K02404	flhF; flagellar biosynthesis protein FlhF	303	4.5e-134	Bacteria	NA	NA	NA	NA	NA	NA
DO021_gene_16345	K04562	flhG; flagellar biosynthesis protein FlhG	268	3.1e-134	Bacteria	NA	NA	NA	NA	NA	NA
DO021_gene_1635	K01207	nagZ; beta-N-acetylhexosaminidase [EC:3.2.1.52]	446	0	Bacteria	Firmicutes	Clostridia	Clostridiales	Lachnospiraceae	NA	Lachnospiraceae bacterium 28-4
DO021_gene_16362	K09768	uncharacterized protein	196	3e-64	Bacteria	Firmicutes	NA	NA	NA	NA	NA
DO021_gene_16365	K07192	FLOT; flotillin	356	7.8e-114	Bacteria	Firmicutes	NA	NA	NA	NA	NA
DO021_gene_16388	K00854	xylB; xylulokinase [EC:2.7.1.17]	694	5.5e-285	Bacteria	Firmicutes	Clostridia	Clostridiales	Lachnospiraceae	NA	Lachnospiraceae bacterium A4
DO021_gene_16395	K17716	capD; UDP-glucose 4-epimerase [EC:5.1.3.2]	469	2.8e-182	Bacteria	NA	NA	NA	NA	NA	NA
DO021_gene_1641	K04759	feoB; ferrous iron transport protein B	974	0	Bacteria	NA	NA	NA	NA	NA	NA
DO021_gene_16411	K06147	ABCB-BAC; ATP-binding cassette, subfamily B, bacterial	819	0	Bacteria	Firmicutes	Clostridia	Clostridiales	Lachnospiraceae	NA	Lachnospiraceae bacterium 28-4
DO021_gene_16412	K06147	ABCB-BAC; ATP-binding cassette, subfamily B, bacterial	676	0	Bacteria	Firmicutes	Clostridia	Clostridiales	Lachnospiraceae	NA	Lachnospiraceae bacterium 28-4
DO021_gene_16415	K01151	nfo; deoxyribonuclease IV [EC:3.1.21.2]	370	2.4e-163	Bacteria	Firmicutes	Clostridia	Clostridiales	Lachnospiraceae	NA	Lachnospiraceae bacterium 28-4
DO021_gene_16421	K13653	AraC family transcriptional regulator	312	3e-166	Bacteria	Firmicutes	Clostridia	Clostridiales	Lachnospiraceae	NA	Lachnospiraceae bacterium 28-4
DO021_gene_16431	K16511	mecA1_2; adapter protein MecA 1/2	238	8.6e-112	Bacteria	Firmicutes	Clostridia	Clostridiales	Lachnospiraceae	NA	NA
DO021_gene_16460	K03470	rnhB; ribonuclease HII [EC:3.1.26.4]	299	7.4e-116	Bacteria	NA	NA	NA	NA	NA	NA
DO021_gene_1648	K01990	ABC-2.A; ABC-2 type transport system ATP-binding protein	268	1.2e-119	Bacteria	Firmicutes	NA	NA	NA	NA	NA
DO021_gene_16481	K03584	recO; DNA repair protein RecO (recombination protein O)	215	6.2e-100	Bacteria	Firmicutes	Clostridia	Clostridiales	Lachnospiraceae	NA	Lachnospiraceae bacterium 28-4
DO021_gene_16488	K03106	SRP54; signal recognition particle subunit SRP54 [EC:3.6.5.4]	583	5.1e-245	Bacteria	Firmicutes	Clostridia	Clostridiales	Lachnospiraceae	NA	NA
DO021_gene_16495	K01897	ACSL; long-chain acyl-CoA synthetase [EC:6.2.1.3]	336	0	Bacteria	Firmicutes	Clostridia	Clostridiales	Lachnospiraceae	NA	Lachnospiraceae bacterium A4
DO021_gene_165	K20534	gtrB; polyisoprenyl-phosphate glycosyltransferase [EC:2.4.-.-]	235	7.7e-155	Bacteria	NA	NA	NA	NA	NA	NA
DO021_gene_16505	K02078	acpP; acyl carrier protein	94	3.4e-31	Bacteria	NA	NA	NA	NA	NA	NA
DO021_gene_16506	K02371	fabK; enoyl-[acyl-carrier protein] reductase II [EC:1.3.1.9]	434	5.7e-139	Bacteria	NA	NA	NA	NA	NA	NA
DO021_gene_16509	K09458	fabF; 3-oxoacyl-[acyl-carrier-protein] synthase II [EC:2.3.1.179]	560	7.6e-214	Bacteria	NA	NA	NA	NA	NA	NA
DO021_gene_1651	K01491	folD; methylenetetrahydrofolate dehydrogenase (NADP+) / methenyltetrahydrofolate cyclohydrolase [EC:1.5.1.5 3.5.4.9]	386	5.4e-128	Bacteria	NA	NA	NA	NA	NA	NA
DO021_gene_16510	K02372	fabZ; 3-hydroxyacyl-[acyl-carrier-protein] dehydratase [EC:4.2.1.59]	195	7.1e-72	Bacteria	NA	NA	NA	NA	NA	NA
DO021_gene_16514	K17319	lplB; putative aldouronate transport system permease protein	269	3.1e-138	Bacteria	Firmicutes	Clostridia	Clostridiales	NA	NA	NA
DO021_gene_16517	K15923	AXY8; alpha-L-fucosidase 2 [EC:3.2.1.51]	646	0	Bacteria	Firmicutes	Clostridia	Clostridiales	NA	NA	NA
DO021_gene_16523	K02315	dnaC; DNA replication protein DnaC	241	1e-134	Bacteria	Firmicutes	Clostridia	Clostridiales	Lachnospiraceae	NA	NA
DO021_gene_16528	K00986	ltrA; RNA-directed DNA polymerase [EC:2.7.7.49]	750	0	Bacteria	NA	NA	NA	NA	NA	NA
DO021_gene_16536	K02171	blaI; BlaI family transcriptional regulator, penicillinase repressor	163	4.9e-50	Bacteria	NA	NA	NA	NA	NA	NA
DO021_gene_16537	K02172	blaR1; bla regulator protein blaR1	199	4e-90	Bacteria	NA	NA	NA	NA	NA	NA
DO021_gene_16542	K03406	mcp; methyl-accepting chemotaxis protein	328	9.3e-163	Bacteria	Firmicutes	Clostridia	Clostridiales	Lachnospiraceae	Acetatifactor	Acetatifactor muris
DO021_gene_16547	K09989	uncharacterized protein	354	1.5e-232	Bacteria	Firmicutes	Clostridia	Clostridiales	Lachnospiraceae	NA	NA
DO021_gene_16549	K06398	spoIVA; stage IV sporulation protein A	559	3.7e-284	Bacteria	Firmicutes	Clostridia	Clostridiales	Lachnospiraceae	NA	Lachnospiraceae bacterium A4
DO021_gene_16558	K05349	bglX; beta-glucosidase [EC:3.2.1.21]	81	2.3e-81	Bacteria	Firmicutes	Clostridia	Clostridiales	NA	NA	NA
DO021_gene_16576	K10907	aminotransferase [EC:2.6.1.-]	571	5.7e-208	Bacteria	NA	NA	NA	NA	NA	NA
DO021_gene_16578	K03216	trmL; tRNA (cytidine/uridine-2'-O-)-methyltransferase [EC:2.1.1.207]	236	5.7e-85	Bacteria	NA	NA	NA	NA	NA	NA
DO021_gene_16600	K00954	E2.7.7.3A; pantetheine-phosphate adenylyltransferase [EC:2.7.7.3]	198	9.9e-74	Bacteria	NA	NA	NA	NA	NA	NA
DO021_gene_16605	K07124	uncharacterized protein	189	7.7e-105	Bacteria	NA	NA	NA	NA	NA	NA
DO021_gene_16612	K02371	fabK; enoyl-[acyl-carrier protein] reductase II [EC:1.3.1.9]	419	2.5e-142	Bacteria	NA	NA	NA	NA	NA	NA
DO021_gene_16613	K02078	acpP; acyl carrier protein	101	1.3e-29	Bacteria	NA	NA	NA	NA	NA	NA
DO021_gene_16614	K00059	fabG; 3-oxoacyl-[acyl-carrier protein] reductase [EC:1.1.1.100]	192	3.8e-120	Bacteria	NA	NA	NA	NA	NA	NA
DO021_gene_16622	K03497	parB; chromosome partitioning protein, ParB family	141	1.1e-172	Bacteria	Firmicutes	Clostridia	Clostridiales	NA	NA	NA
DO021_gene_16634	K02004	ABC.CD.P; putative ABC transport system permease protein	505	0	Bacteria	Firmicutes	Clostridia	Clostridiales	Lachnospiraceae	Acetatifactor	Acetatifactor muris
DO021_gene_16640	K01443	nagA; N-acetylglucosamine-6-phosphate deacetylase [EC:3.5.1.25]	200	7.6e-72	Bacteria	Firmicutes	Clostridia	Clostridiales	Clostridiaceae	Clostridium	uncultured Clostridium sp.
DO021_gene_16641	K07137	uncharacterized protein	641	3e-206	Bacteria	Firmicutes	NA	NA	NA	NA	NA
DO021_gene_16645	K06390	spoIIIAA; stage III sporulation protein AA	286	1.4e-124	Bacteria	NA	NA	NA	NA	NA	NA
DO021_gene_16648	K06393	spoIIIAD; stage III sporulation protein AD	84	4.5e-43	Bacteria	NA	NA	NA	NA	NA	NA
DO021_gene_16657	K00375	GntR family transcriptional regulator / MocR family aminotransferase	395	1.5e-224	Bacteria	Firmicutes	Clostridia	Clostridiales	Lachnospiraceae	NA	Lachnospiraceae bacterium 28-4
DO021_gene_1667	K07284	srtA; sortase A [EC:3.4.22.70]	261	3.1e-100	Bacteria	Firmicutes	Clostridia	Clostridiales	Lachnospiraceae	Dorea	Dorea sp. 5-2
DO021_gene_1670	K03100	lepB; signal peptidase I [EC:3.4.21.89]	122	1.8e-69	Bacteria	NA	NA	NA	NA	NA	NA
DO021_gene_16706	K02343	dnaX; DNA polymerase III subunit gamma/tau [EC:2.7.7.7]	596	3.1e-286	Bacteria	Firmicutes	Clostridia	Clostridiales	Lachnospiraceae	NA	Lachnospiraceae bacterium A4
DO021_gene_16708	K06187	recR; recombination protein RecR	302	1.2e-108	Bacteria	Firmicutes	Clostridia	Clostridiales	Lachnospiraceae	NA	Lachnospiraceae bacterium A4
DO021_gene_16720	K06907	uncharacterized protein	363	1.1e-194	Bacteria	Firmicutes	Clostridia	Clostridiales	Ruminococcaceae	Anaerotruncus	NA
DO021_gene_16725	K07979	ytrA; GntR family transcriptional regulator	154	2.1e-52	Bacteria	NA	NA	NA	NA	NA	NA
DO021_gene_16733	K07240	chrA; chromate transporter	213	2.1e-91	Bacteria	Firmicutes	Clostridia	Clostridiales	Lachnospiraceae	NA	NA
DO021_gene_16740	K00975	glgC; glucose-1-phosphate adenylyltransferase [EC:2.7.7.27]	534	1.3e-174	Bacteria	NA	NA	NA	NA	NA	NA
DO021_gene_16741	K00975	glgC; glucose-1-phosphate adenylyltransferase [EC:2.7.7.27]	598	1e-223	Bacteria	NA	NA	NA	NA	NA	NA
DO021_gene_16746	K03501	gidB; 16S rRNA (guanine527-N7)-methyltransferase [EC:2.1.1.170]	259	2.5e-146	Bacteria	Firmicutes	Clostridia	Clostridiales	Lachnospiraceae	NA	Lachnospiraceae bacterium 28-4
DO021_gene_16747	K03495	gidA; tRNA uridine 5-carboxymethylaminomethyl modification enzyme	910	0	Bacteria	Firmicutes	Clostridia	Clostridiales	Lachnospiraceae	NA	Lachnospiraceae bacterium 28-4
DO021_gene_16748	K03650	mnmE; tRNA modification GTPase [EC:3.6.-.-]	537	9.5e-266	Bacteria	Firmicutes	Clostridia	Clostridiales	Lachnospiraceae	NA	Lachnospiraceae bacterium 28-4
DO021_gene_16749	K06346	jag; spoIIIJ-associated protein	260	1.9e-106	Bacteria	Firmicutes	Clostridia	Clostridiales	Lachnospiraceae	NA	Lachnospiraceae bacterium 28-4
DO021_gene_1676	K07718	yesM; two-component system, sensor histidine kinase YesM [EC:2.7.13.3]	217	5.3e-258	Bacteria	NA	NA	NA	NA	NA	bacterium D16-50
DO021_gene_16761	K22010	pdtaR; two-component system, response regulator PdtaR	157	5.3e-72	Bacteria	NA	NA	NA	NA	NA	NA
DO021_gene_16762	K01915	glnA; glutamine synthetase [EC:6.3.1.2]	433	3.2e-193	Bacteria	Firmicutes	NA	NA	NA	NA	NA
DO021_gene_16767	K03570	mreC; rod shape-determining protein MreC	277	5.9e-154	Bacteria	Firmicutes	Clostridia	Clostridiales	Lachnospiraceae	NA	Lachnospiraceae bacterium 28-4
DO021_gene_16768	K03569	mreB; rod shape-determining protein MreB and related proteins	293	1.4e-183	Bacteria	Firmicutes	Clostridia	Clostridiales	Lachnospiraceae	NA	Lachnospiraceae bacterium 28-4
DO021_gene_16769	K03630	radC; DNA repair protein RadC	214	2.3e-119	Bacteria	Firmicutes	Clostridia	Clostridiales	Lachnospiraceae	NA	Lachnospiraceae bacterium 28-4
DO021_gene_16789	K07114	yfbK; Ca-activated chloride channel homolog	493	0	Bacteria	Firmicutes	Clostridia	Clostridiales	Lachnospiraceae	NA	Lachnospiraceae bacterium A4
DO021_gene_1679	K01686	uxuA; mannonate dehydratase [EC:4.2.1.8]	212	1.1e-153	Bacteria	Firmicutes	Clostridia	Clostridiales	NA	NA	NA
DO021_gene_16795	K01775	alr; alanine racemase [EC:5.1.1.1]	394	1.9e-166	Bacteria	Firmicutes	Clostridia	Clostridiales	Lachnospiraceae	NA	NA
DO021_gene_16816	K01925	murD; UDP-N-acetylmuramoylalanine--D-glutamate ligase [EC:6.3.2.9]	484	8.8e-253	Bacteria	Firmicutes	Clostridia	Clostridiales	Lachnospiraceae	NA	Lachnospiraceae bacterium 28-4
DO021_gene_16817	K01000	mraY; phospho-N-acetylmuramoyl-pentapeptide-transferase [EC:2.7.8.13]	392	5.4e-169	Bacteria	Firmicutes	Clostridia	Clostridiales	Lachnospiraceae	NA	Lachnospiraceae bacterium 28-4
DO021_gene_16818	K08384	spoVD; stage V sporulation protein D (sporulation-specific penicillin-binding protein)	670	0	Bacteria	Firmicutes	Clostridia	Clostridiales	Lachnospiraceae	NA	Lachnospiraceae bacterium 28-4
DO021_gene_1682	K01812	uxaC; glucuronate isomerase [EC:5.3.1.12]	326	4.1e-178	Bacteria	Firmicutes	Clostridia	Clostridiales	NA	NA	NA
DO021_gene_16827	K03088	rpoE; RNA polymerase sigma-70 factor, ECF subfamily	154	2.3e-82	Bacteria	Firmicutes	NA	NA	NA	NA	NA
DO021_gene_16832	K02343	dnaX; DNA polymerase III subunit gamma/tau [EC:2.7.7.7]	254	1.3e-84	Bacteria	Firmicutes	Clostridia	Clostridiales	NA	NA	NA
DO021_gene_16845	K07407	E3.2.1.22B; alpha-galactosidase [EC:3.2.1.22]	290	1.7e-176	Bacteria	Firmicutes	Clostridia	Clostridiales	Lachnospiraceae	Anaerocolumna	Anaerocolumna aminovalerica
DO021_gene_16847	K03077	araD; L-ribulose-5-phosphate 4-epimerase [EC:5.1.3.4]	361	6.3e-122	Bacteria	NA	NA	NA	NA	NA	NA
DO021_gene_16848	K00615	E2.2.1.1; transketolase [EC:2.2.1.1]	408	1.1e-157	Bacteria	NA	NA	NA	NA	NA	NA
DO021_gene_16849	K00615	E2.2.1.1; transketolase [EC:2.2.1.1]	456	9.2e-161	Bacteria	NA	NA	NA	NA	NA	NA
DO021_gene_16851	K07720	yesN; two-component system, response regulator YesN	138	5.9e-91	Bacteria	Firmicutes	Clostridia	Clostridiales	Lachnospiraceae	Anaerobium	Anaerobium acetethylicum
DO021_gene_16852	K07718	yesM; two-component system, sensor histidine kinase YesM [EC:2.7.13.3]	162	4.2e-141	Bacteria	Firmicutes	Clostridia	Clostridiales	Lachnospiraceae	Anaerobium	Anaerobium acetethylicum
DO021_gene_16857	K02990	RP-S6; small subunit ribosomal protein S6	138	6.9e-43	Bacteria	NA	NA	NA	NA	NA	NA
DO021_gene_16858	K03111	ssb; single-strand DNA-binding protein	169	9.1e-56	Bacteria	NA	NA	NA	NA	NA	NA
DO021_gene_16861	K02939	RP-L9; large subunit ribosomal protein L9	177	9.8e-60	Bacteria	NA	NA	NA	NA	NA	NA
DO021_gene_16862	K02314	dnaB; replicative DNA helicase [EC:3.6.4.12]	590	3.7e-219	Bacteria	NA	NA	NA	NA	NA	NA
DO021_gene_16894	K00773	tgt; queuine tRNA-ribosyltransferase [EC:2.4.2.29]	626	3.2e-200	Bacteria	NA	NA	NA	NA	NA	NA
DO021_gene_1693	K07284	srtA; sortase A [EC:3.4.22.70]	237	3.1e-132	Bacteria	Firmicutes	Clostridia	Clostridiales	Lachnospiraceae	Acetatifactor	Acetatifactor muris
DO021_gene_16941	K14988	salK; two-component system, NarL family, secretion system sensor histidine kinase SalK	312	7.2e-267	Bacteria	Firmicutes	Clostridia	Clostridiales	NA	NA	NA
DO021_gene_16942	K02004	ABC.CD.P; putative ABC transport system permease protein	178	0	Bacteria	NA	NA	NA	NA	NA	NA
DO021_gene_16943	K02003	ABC.CD.A; putative ABC transport system ATP-binding protein	200	8.8e-122	Bacteria	Firmicutes	Clostridia	Clostridiales	NA	NA	NA
DO021_gene_16952	K01421	yhgE; putative membrane protein	297	1.1e-82	Bacteria	Firmicutes	Clostridia	NA	NA	NA	NA
DO021_gene_16997	K05808	yhbH; putative sigma-54 modulation protein	249	1.9e-92	Bacteria	Firmicutes	Clostridia	Clostridiales	Lachnospiraceae	NA	NA
DO021_gene_16998	K21472	lytH; peptidoglycan LD-endopeptidase LytH [EC:3.4.-.-]	350	5.2e-197	Bacteria	Firmicutes	Clostridia	Clostridiales	Lachnospiraceae	NA	Lachnospiraceae bacterium A4
DO021_gene_16999	K00626	E2.3.1.9; acetyl-CoA C-acetyltransferase [EC:2.3.1.9]	547	9.5e-219	Bacteria	Firmicutes	Clostridia	Clostridiales	Lachnospiraceae	NA	NA
DO021_gene_17000	K01715	crt; enoyl-CoA hydratase [EC:4.2.1.17]	386	2.8e-142	Bacteria	NA	NA	NA	NA	NA	NA
DO021_gene_17001	K00074	paaH; 3-hydroxybutyryl-CoA dehydrogenase [EC:1.1.1.157]	399	6.6e-150	Bacteria	NA	NA	NA	NA	NA	NA
DO021_gene_17033	K03466	ftsK; DNA segregation ATPase FtsK/SpoIIIE, S-DNA-T family	104	2.7e-76	Bacteria	Firmicutes	NA	NA	NA	NA	NA
DO021_gene_17043	K03412	cheB; two-component system, chemotaxis family, protein-glutamate methylesterase/glutaminase [EC:3.1.1.61 3.5.1.44]	324	2.1e-148	Bacteria	NA	NA	NA	NA	NA	NA
DO021_gene_17044	K03407	cheA; two-component system, chemotaxis family, sensor kinase CheA [EC:2.7.13.3]	733	1.9e-275	Bacteria	NA	NA	NA	NA	NA	NA
DO021_gene_17045	K03408	cheW; purine-binding chemotaxis protein CheW	146	5.6e-63	Bacteria	NA	NA	NA	NA	NA	NA
DO021_gene_17047	K03411	cheD; chemotaxis protein CheD [EC:3.5.1.44]	208	5.8e-74	Bacteria	NA	NA	NA	NA	NA	NA
DO021_gene_17067	K03614	rnfD; Na+-translocating ferredoxin:NAD+ oxidoreductase subunit D [EC:7.2.1.2]	319	1e-153	Bacteria	Firmicutes	Clostridia	Clostridiales	Lachnospiraceae	NA	Lachnospiraceae bacterium A4
DO021_gene_17068	K03612	rnfG; Na+-translocating ferredoxin:NAD+ oxidoreductase subunit G	141	5.7e-106	Bacteria	Firmicutes	Clostridia	Clostridiales	Lachnospiraceae	NA	Lachnospiraceae bacterium A4
DO021_gene_17070	K03617	rnfA; Na+-translocating ferredoxin:NAD+ oxidoreductase subunit A	257	1.4e-93	Bacteria	Firmicutes	Clostridia	Clostridiales	Lachnospiraceae	NA	NA
DO021_gene_17071	K03616	rnfB; Na+-translocating ferredoxin:NAD+ oxidoreductase subunit B [EC:7.2.1.2]	318	9.1e-101	Bacteria	Firmicutes	Clostridia	Clostridiales	Lachnospiraceae	NA	Lachnospiraceae bacterium A4
DO021_gene_17074	K00705	malQ; 4-alpha-glucanotransferase [EC:2.4.1.25]	560	5.6e-253	Bacteria	NA	NA	NA	NA	NA	NA
DO021_gene_17075	K10119	msmG; raffinose/stachyose/melibiose transport system permease protein	345	3.4e-114	Bacteria	Firmicutes	Clostridia	Clostridiales	Lachnospiraceae	Oribacterium	Oribacterium sp. oral taxon 108
DO021_gene_1708	K07133	uncharacterized protein	386	5.3e-199	Bacteria	NA	NA	NA	NA	NA	NA
DO021_gene_17090	K02404	flhF; flagellar biosynthesis protein FlhF	297	3.9e-138	Bacteria	NA	NA	NA	NA	NA	NA
DO021_gene_17091	K04562	flhG; flagellar biosynthesis protein FlhG	279	1.7e-140	Bacteria	NA	NA	NA	NA	NA	NA
DO021_gene_17093	K03410	cheC; chemotaxis protein CheC	215	1.4e-96	Bacteria	NA	NA	NA	NA	NA	NA
DO021_gene_17096	K02405	fliA; RNA polymerase sigma factor for flagellar operon FliA	300	1.5e-124	Bacteria	NA	NA	NA	NA	NA	NA
DO021_gene_17099	K03046	rpoC; DNA-directed RNA polymerase subunit beta' [EC:2.7.7.6]	1899	0	Bacteria	NA	NA	NA	NA	NA	NA
DO021_gene_17118	K06147	ABCB-BAC; ATP-binding cassette, subfamily B, bacterial	649	0	Bacteria	Firmicutes	Clostridia	Clostridiales	Lachnospiraceae	NA	Lachnospiraceae bacterium 28-4
DO021_gene_17136	K02315	dnaC; DNA replication protein DnaC	310	6.1e-167	Bacteria	NA	NA	NA	NA	NA	NA
DO021_gene_17145	K07133	uncharacterized protein	402	2.5e-213	Bacteria	Firmicutes	NA	NA	NA	NA	NA
DO021_gene_17169	K01214	ISA; isoamylase [EC:3.2.1.68]	899	0	Bacteria	NA	NA	NA	NA	NA	NA
DO021_gene_17197	K06147	ABCB-BAC; ATP-binding cassette, subfamily B, bacterial	158	8.5e-150	Bacteria	Firmicutes	NA	NA	NA	NA	NA
DO021_gene_17202	K07458	vsr; DNA mismatch endonuclease, patch repair protein [EC:3.1.-.-]	141	4.6e-59	Bacteria	Firmicutes	Clostridia	Clostridiales	NA	NA	NA
DO021_gene_1721	K00973	E2.7.7.24; glucose-1-phosphate thymidylyltransferase [EC:2.7.7.24]	415	5.7e-157	Bacteria	NA	NA	NA	NA	NA	NA
DO021_gene_17216	K01619	deoC; deoxyribose-phosphate aldolase [EC:4.1.2.4]	308	1.7e-117	Bacteria	Firmicutes	Clostridia	Clostridiales	Lachnospiraceae	NA	Lachnospiraceae bacterium 28-4
DO021_gene_17218	K02057	ABC.SS.P; simple sugar transport system permease protein	303	1.5e-155	Bacteria	Firmicutes	NA	NA	NA	NA	NA
DO021_gene_17220	K02056	ABC.SS.A; simple sugar transport system ATP-binding protein [EC:3.6.3.17]	746	5.4e-291	Bacteria	Firmicutes	NA	NA	NA	NA	NA
DO021_gene_17221	K07335	bmpA; basic membrane protein A and related proteins	274	6.7e-223	Bacteria	Firmicutes	Clostridia	Clostridiales	Lachnospiraceae	NA	Lachnospiraceae bacterium 28-4
DO021_gene_17223	K03522	fixB; electron transfer flavoprotein alpha subunit	530	4.5e-196	Bacteria	NA	NA	NA	NA	NA	NA
DO021_gene_17224	K03306	TC.PIT; inorganic phosphate transporter, PiT family	345	2.3e-209	Bacteria	Firmicutes	Clostridia	Clostridiales	Lachnospiraceae	NA	Lachnospiraceae bacterium 28-4
DO021_gene_17226	K08963	mtnA; methylthioribose-1-phosphate isomerase [EC:5.3.1.23]	476	1.8e-211	Bacteria	Firmicutes	Clostridia	Clostridiales	Lachnospiraceae	NA	Lachnospiraceae bacterium 28-4
DO021_gene_17232	K02341	holB; DNA polymerase III subunit delta' [EC:2.7.7.7]	367	1.9e-148	Bacteria	Firmicutes	Clostridia	Clostridiales	Lachnospiraceae	Roseburia	NA
DO021_gene_17233	K09770	uncharacterized protein	165	1e-61	Bacteria	Firmicutes	Clostridia	Clostridiales	Lachnospiraceae	Roseburia	NA
DO021_gene_17237	K00134	GAPDH; glyceraldehyde 3-phosphate dehydrogenase [EC:1.2.1.12]	551	8.7e-165	Bacteria	NA	NA	NA	NA	NA	NA
DO021_gene_17239	K06147	ABCB-BAC; ATP-binding cassette, subfamily B, bacterial	609	7.3e-230	Bacteria	Firmicutes	Erysipelotrichia	Erysipelotrichales	Erysipelotrichaceae	Faecalitalea	Faecalitalea cylindroides
DO021_gene_1724	K09692	tagG; teichoic acid transport system permease protein	244	1.8e-160	Bacteria	Firmicutes	Clostridia	Clostridiales	Lachnospiraceae	NA	NA
DO021_gene_17249	K00048	fucO; lactaldehyde reductase [EC:1.1.1.77]	609	9.7e-213	Bacteria	Firmicutes	NA	NA	NA	NA	NA
DO021_gene_1725	K09693	tagH; teichoic acid transport system ATP-binding protein [EC:3.6.3.40]	432	4e-215	Bacteria	Firmicutes	Clostridia	Clostridiales	Lachnospiraceae	NA	NA
DO021_gene_17251	K05799	pdhR; GntR family transcriptional regulator, transcriptional repressor for pyruvate dehydrogenase complex	128	3.2e-115	Bacteria	Firmicutes	Clostridia	Clostridiales	Lachnospiraceae	NA	Lachnospiraceae bacterium A4
DO021_gene_17253	K06518	cidA; holin-like protein	126	7.5e-56	Bacteria	Firmicutes	Clostridia	Clostridiales	Lachnospiraceae	NA	Lachnospiraceae bacterium A4
DO021_gene_17255	K02406	fliC; flagellin	116	1.2e-134	Bacteria	Firmicutes	Clostridia	Clostridiales	Lachnospiraceae	NA	Lachnospiraceae bacterium A4
DO021_gene_17259	K00980	tagD; glycerol-3-phosphate cytidylyltransferase [EC:2.7.7.39]	96	0	Bacteria	Firmicutes	Clostridia	Clostridiales	Lachnospiraceae	NA	NA
DO021_gene_17264	K00784	rnz; ribonuclease Z [EC:3.1.26.11]	273	6.9e-157	Bacteria	Firmicutes	Clostridia	Clostridiales	Lachnospiraceae	NA	Lachnospiraceae bacterium 28-4
DO021_gene_17265	K00640	cysE; serine O-acetyltransferase [EC:2.3.1.30]	260	4.8e-111	Bacteria	Firmicutes	Clostridia	Clostridiales	Lachnospiraceae	NA	Lachnospiraceae bacterium 28-4
DO021_gene_17266	K01883	CARS; cysteinyl-tRNA synthetase [EC:6.1.1.16]	656	1.8e-269	Bacteria	Firmicutes	Clostridia	Clostridiales	Lachnospiraceae	NA	Lachnospiraceae bacterium 28-4
DO021_gene_17274	K00929	buk; butyrate kinase [EC:2.7.2.7]	353	1.2e-175	Bacteria	Firmicutes	Clostridia	Clostridiales	NA	NA	NA
DO021_gene_17275	K00625	E2.3.1.8; phosphate acetyltransferase [EC:2.3.1.8]	192	8.4e-136	Bacteria	Firmicutes	Clostridia	Clostridiales	NA	NA	NA
DO021_gene_17282	K00528	fpr; ferredoxin/flavodoxin---NADP+ reductase [EC:1.18.1.2 1.19.1.1]	443	4e-166	Bacteria	Firmicutes	Clostridia	Clostridiales	Lachnospiraceae	NA	Lachnospiraceae bacterium 28-4
DO021_gene_17285	K01938	fhs; formate--tetrahydrofolate ligase [EC:6.3.4.3]	213	1e-79	Bacteria	Firmicutes	Clostridia	Clostridiales	Lachnospiraceae	NA	Lachnospiraceae bacterium 28-4
DO021_gene_17290	K13292	lgt; phosphatidylglycerol---prolipoprotein diacylglyceryl transferase [EC:2.5.1.145]	291	6.4e-164	Bacteria	Firmicutes	Clostridia	Clostridiales	Lachnospiraceae	NA	Lachnospiraceae bacterium A4
DO021_gene_17291	K05349	bglX; beta-glucosidase [EC:3.2.1.21]	642	0	Bacteria	Firmicutes	Clostridia	Clostridiales	Lachnospiraceae	NA	Lachnospiraceae bacterium A4
DO021_gene_17295	K00702	E2.4.1.20; cellobiose phosphorylase [EC:2.4.1.20]	1156	0	Bacteria	Firmicutes	Clostridia	Clostridiales	Lachnospiraceae	NA	Lachnospiraceae bacterium 28-4
DO021_gene_17297	K06403	spoVAA; stage V sporulation protein AA	152	1.3e-89	Bacteria	Firmicutes	Clostridia	Clostridiales	Lachnospiraceae	NA	NA
DO021_gene_17301	K17320	lplC; putative aldouronate transport system permease protein	220	8.2e-130	Bacteria	Firmicutes	NA	NA	NA	NA	NA
DO021_gene_17302	K17319	lplB; putative aldouronate transport system permease protein	302	5.9e-139	Bacteria	Firmicutes	NA	NA	NA	NA	NA
DO021_gene_17303	K17318	lplA; putative aldouronate transport system substrate-binding protein	134	3.2e-194	Bacteria	Firmicutes	NA	NA	NA	NA	NA
DO021_gene_1731	K20444	rfbC; O-antigen biosynthesis protein [EC:2.4.1.-]	576	0	Bacteria	Firmicutes	Clostridia	Clostridiales	Lachnospiraceae	NA	NA
DO021_gene_17310	K07284	srtA; sortase A [EC:3.4.22.70]	243	2.8e-114	Bacteria	Firmicutes	NA	NA	NA	NA	NA
DO021_gene_1732	K01835	pgm; phosphoglucomutase [EC:5.4.2.2]	790	0	Bacteria	NA	NA	NA	NA	NA	NA
DO021_gene_17327	K10439	rbsB; ribose transport system substrate-binding protein	167	2.5e-161	Bacteria	Firmicutes	Clostridia	Clostridiales	Lachnospiraceae	NA	Lachnospiraceae bacterium 28-4
DO021_gene_17328	K10540	mglB; methyl-galactoside transport system substrate-binding protein	262	1.6e-197	Bacteria	Firmicutes	Clostridia	Clostridiales	Lachnospiraceae	NA	Lachnospiraceae bacterium 28-4
DO021_gene_17329	K10542	mglA; methyl-galactoside transport system ATP-binding protein [EC:3.6.3.17]	672	7.8e-279	Bacteria	Firmicutes	Clostridia	Clostridiales	Lachnospiraceae	NA	NA
DO021_gene_1733	K20444	rfbC; O-antigen biosynthesis protein [EC:2.4.1.-]	186	2.3e-180	Bacteria	Firmicutes	Clostridia	Clostridiales	Lachnospiraceae	NA	Lachnospiraceae bacterium 28-4
DO021_gene_17330	K10541	mglC; methyl-galactoside transport system permease protein	342	1.6e-188	Bacteria	Firmicutes	Clostridia	Clostridiales	Lachnospiraceae	NA	Lachnospiraceae bacterium 28-4
DO021_gene_17335	K01714	dapA; 4-hydroxy-tetrahydrodipicolinate synthase [EC:4.3.3.7]	386	4.4e-165	Bacteria	Firmicutes	Clostridia	Clostridiales	Lachnospiraceae	NA	Lachnospiraceae bacterium 28-4
DO021_gene_17336	K00215	dapB; 4-hydroxy-tetrahydrodipicolinate reductase [EC:1.17.1.8]	342	2.6e-137	Bacteria	Firmicutes	Clostridia	Clostridiales	Lachnospiraceae	NA	Lachnospiraceae bacterium 28-4
DO021_gene_17341	K07105	uncharacterized protein	166	4e-89	Bacteria	Firmicutes	Clostridia	Clostridiales	Lachnospiraceae	NA	Lachnospiraceae bacterium 28-4
DO021_gene_17359	K06147	ABCB-BAC; ATP-binding cassette, subfamily B, bacterial	537	3.5e-307	Bacteria	NA	NA	NA	NA	NA	bacterium 0.1xD8-82
DO021_gene_1737	K06153	bacA; undecaprenyl-diphosphatase [EC:3.6.1.27]	351	1.6e-136	Bacteria	NA	NA	NA	NA	NA	NA
DO021_gene_17379	K02004	ABC.CD.P; putative ABC transport system permease protein	231	0	Bacteria	NA	NA	NA	NA	NA	NA
DO021_gene_17390	K02315	dnaC; DNA replication protein DnaC	72	1.4e-60	Bacteria	Firmicutes	Clostridia	Clostridiales	NA	NA	NA
DO021_gene_17410	K01892	HARS; histidyl-tRNA synthetase [EC:6.1.1.21]	488	3.9e-231	Bacteria	Firmicutes	Clostridia	Clostridiales	Lachnospiraceae	NA	Lachnospiraceae bacterium A4
DO021_gene_17411	K10773	NTH; endonuclease III [EC:4.2.99.18]	331	5.9e-122	Bacteria	Firmicutes	Clostridia	Clostridiales	Lachnospiraceae	NA	Lachnospiraceae bacterium A4
DO021_gene_17413	K01163	uncharacterized protein	258	0	Bacteria	Firmicutes	Clostridia	Clostridiales	Lachnospiraceae	NA	Lachnospiraceae bacterium A4
DO021_gene_17421	K11529	gck; glycerate 2-kinase [EC:2.7.1.165]	504	1.6e-174	Bacteria	NA	NA	NA	NA	NA	NA
DO021_gene_17429	K16786	ecfA1; energy-coupling factor transport system ATP-binding protein [EC:3.6.3.-]	391	1.1e-124	Bacteria	Firmicutes	NA	NA	NA	NA	NA
DO021_gene_17429	K16787	ecfA2; energy-coupling factor transport system ATP-binding protein [EC:3.6.3.-]	391	1.1e-124	Bacteria	Firmicutes	NA	NA	NA	NA	NA
DO021_gene_1743	K10907	aminotransferase [EC:2.6.1.-]	579	3.1e-206	Bacteria	NA	NA	NA	NA	NA	NA
DO021_gene_17430	K16785	ecfT; energy-coupling factor transport system permease protein	122	3.4e-40	Bacteria	Firmicutes	NA	NA	NA	NA	NA
DO021_gene_1744	K03216	trmL; tRNA (cytidine/uridine-2'-O-)-methyltransferase [EC:2.1.1.207]	234	6.5e-81	Bacteria	NA	NA	NA	NA	NA	NA
DO021_gene_17443	K07040	uncharacterized protein	137	1.5e-91	Bacteria	Firmicutes	Clostridia	Clostridiales	Lachnospiraceae	NA	Lachnospiraceae bacterium A4
DO021_gene_17444	K03621	plsX; phosphate acyltransferase [EC:2.3.1.274]	449	1.2e-177	Bacteria	Firmicutes	Clostridia	Clostridiales	Lachnospiraceae	NA	NA
DO021_gene_17454	K18344	vanRB; two-component system, OmpR family, response regulator VanR	244	5.3e-118	Bacteria	Firmicutes	Clostridia	Clostridiales	Ruminococcaceae	Pseudoflavonifractor	Pseudoflavonifractor capillosus
DO021_gene_17457	K07718	yesM; two-component system, sensor histidine kinase YesM [EC:2.7.13.3]	142	6.9e-229	Bacteria	Firmicutes	Clostridia	Clostridiales	NA	NA	NA
DO021_gene_17460	K02026	ABC.MS.P1; multiple sugar transport system permease protein	183	1.5e-125	Bacteria	Firmicutes	Clostridia	Clostridiales	NA	NA	NA
DO021_gene_17466	K06958	rapZ; RNase adapter protein RapZ	350	3.6e-135	Bacteria	NA	NA	NA	NA	NA	NA
DO021_gene_17467	K09762	uncharacterized protein	309	5.9e-128	Bacteria	NA	NA	NA	NA	NA	NA
DO021_gene_17475	K06889	uncharacterized protein	212	1.1e-213	Bacteria	Firmicutes	Clostridia	Clostridiales	Lachnospiraceae	NA	Lachnospiraceae bacterium 28-4
DO021_gene_17476	K03215	rumA; 23S rRNA (uracil1939-C5)-methyltransferase [EC:2.1.1.190]	275	6.6e-290	Bacteria	Firmicutes	Clostridia	Clostridiales	Lachnospiraceae	NA	Lachnospiraceae bacterium 28-4
DO021_gene_17480	K00609	pyrB; aspartate carbamoyltransferase catalytic subunit [EC:2.1.3.2]	466	1.3e-170	Bacteria	Firmicutes	Clostridia	Clostridiales	Lachnospiraceae	NA	NA
DO021_gene_17481	K00610	pyrI; aspartate carbamoyltransferase regulatory subunit	212	1.2e-78	Bacteria	Firmicutes	Clostridia	Clostridiales	Lachnospiraceae	NA	Lachnospiraceae bacterium A4
DO021_gene_17484	K01493	comEB; dCMP deaminase [EC:3.5.4.12]	136	8e-95	Bacteria	Firmicutes	Clostridia	Clostridiales	Lachnospiraceae	NA	Lachnospiraceae bacterium A4
DO021_gene_17492	K01756	purB; adenylosuccinate lyase [EC:4.3.2.2]	736	6e-241	Bacteria	NA	NA	NA	NA	NA	NA
DO021_gene_17496	K03657	uvrD; DNA helicase II / ATP-dependent DNA helicase PcrA [EC:3.6.4.12]	860	0	Bacteria	Firmicutes	Clostridia	Clostridiales	Lachnospiraceae	NA	Lachnospiraceae bacterium 28-4
DO021_gene_1750	K06147	ABCB-BAC; ATP-binding cassette, subfamily B, bacterial	210	1e-195	Bacteria	Firmicutes	Bacilli	Bacillales	Paenibacillaceae	Paenibacillus	NA
DO021_gene_1751	K06147	ABCB-BAC; ATP-binding cassette, subfamily B, bacterial	187	3.1e-166	Bacteria	Firmicutes	NA	NA	NA	NA	NA
DO021_gene_17525	K06187	recR; recombination protein RecR	318	4.9e-107	Bacteria	Firmicutes	Clostridia	Clostridiales	Lachnospiraceae	NA	Lachnospiraceae bacterium 28-4
DO021_gene_17526	K09747	uncharacterized protein	119	7.5e-34	Bacteria	Firmicutes	NA	NA	NA	NA	NA
DO021_gene_17528	K21071	pfk; ATP-dependent phosphofructokinase / diphosphate-dependent phosphofructokinase [EC:2.7.1.11 2.7.1.90]	512	1e-195	Bacteria	NA	NA	NA	NA	NA	NA
DO021_gene_1754	K07727	putative transcriptional regulator	86	1.5e-29	Bacteria	Firmicutes	NA	NA	NA	NA	NA
DO021_gene_17540	K07107	ybgC; acyl-CoA thioester hydrolase [EC:3.1.2.-]	160	1.6e-81	Bacteria	Firmicutes	Clostridia	Clostridiales	Lachnospiraceae	NA	Lachnospiraceae bacterium A4
DO021_gene_17548	K02003	ABC.CD.A; putative ABC transport system ATP-binding protein	284	2.8e-110	Bacteria	NA	NA	NA	NA	NA	NA
DO021_gene_17559	K12308	bgaB; beta-galactosidase [EC:3.2.1.23]	463	0	Bacteria	Firmicutes	Clostridia	Clostridiales	Lachnospiraceae	NA	Lachnospiraceae bacterium A4
DO021_gene_17568	K09707	uncharacterized protein	154	9.8e-42	NA	NA	NA	NA	NA	NA	NA
DO021_gene_17579	K09697	natA; sodium transport system ATP-binding protein [EC:7.2.2.4]	238	1.5e-106	Bacteria	NA	NA	NA	NA	NA	bacterium C-53
DO021_gene_17580	K09696	natB; sodium transport system permease protein	312	1.7e-231	Bacteria	NA	NA	NA	NA	NA	bacterium C-53
DO021_gene_17584	K20487	nisK; two-component system, OmpR family, lantibiotic biosynthesis sensor histidine kinase NisK/SpaK [EC:2.7.13.3]	255	4.4e-144	Bacteria	Firmicutes	NA	NA	NA	NA	NA
DO021_gene_17588	K06871	uncharacterized protein	162	4.2e-103	Bacteria	Firmicutes	Clostridia	Clostridiales	NA	NA	NA
DO021_gene_17592	K07478	ycaJ; putative ATPase	680	1.9e-247	Bacteria	Firmicutes	Clostridia	Clostridiales	Lachnospiraceae	NA	Lachnospiraceae bacterium 28-4
DO021_gene_17595	K07139	uncharacterized protein	307	1.4e-177	Bacteria	Firmicutes	Clostridia	Clostridiales	Lachnospiraceae	NA	Lachnospiraceae bacterium 28-4
DO021_gene_17596	K00027	ME2; malate dehydrogenase (oxaloacetate-decarboxylating) [EC:1.1.1.38]	572	1.4e-214	Bacteria	Firmicutes	Clostridia	Clostridiales	Lachnospiraceae	NA	Lachnospiraceae bacterium 28-4
DO021_gene_176	K06978	uncharacterized protein	378	6e-211	Bacteria	Firmicutes	Clostridia	Clostridiales	Lachnospiraceae	Blautia	Blautia schinkii
DO021_gene_1760	K03778	ldhA; D-lactate dehydrogenase [EC:1.1.1.28]	358	5.1e-165	Bacteria	NA	NA	NA	NA	NA	NA
DO021_gene_17608	K03667	hslU; ATP-dependent HslUV protease ATP-binding subunit HslU	445	2.6e-145	Bacteria	NA	NA	NA	NA	NA	NA
DO021_gene_17609	K01892	HARS; histidyl-tRNA synthetase [EC:6.1.1.21]	494	1.7e-157	Bacteria	Firmicutes	NA	NA	NA	NA	NA
DO021_gene_17610	K01876	aspS; aspartyl-tRNA synthetase [EC:6.1.1.12]	693	3.9e-216	Bacteria	NA	NA	NA	NA	NA	NA
DO021_gene_17611	K22132	tcdA; tRNA threonylcarbamoyladenosine dehydratase	188	4e-52	Bacteria	NA	NA	NA	NA	NA	NA
DO021_gene_17618	K00756	pdp; pyrimidine-nucleoside phosphorylase [EC:2.4.2.2]	521	1.5e-196	Bacteria	NA	NA	NA	NA	NA	NA
DO021_gene_1763	K00926	arcC; carbamate kinase [EC:2.7.2.2]	343	1.3e-141	Bacteria	NA	NA	NA	NA	NA	NA
DO021_gene_17630	K00949	thiN; thiamine pyrophosphokinase [EC:2.7.6.2]	127	6.9e-115	Bacteria	Firmicutes	Clostridia	Clostridiales	Oscillospiraceae	Oscillibacter	Oscillibacter sp. 1-3
DO021_gene_17660	K04771	degP; serine protease Do [EC:3.4.21.107]	65	7.3e-164	Bacteria	Firmicutes	Clostridia	Clostridiales	Lachnospiraceae	Roseburia	NA
DO021_gene_17662	K03215	rumA; 23S rRNA (uracil1939-C5)-methyltransferase [EC:2.1.1.190]	519	3.9e-213	Bacteria	Firmicutes	NA	NA	NA	NA	NA
DO021_gene_1767	K00800	aroA; 3-phosphoshikimate 1-carboxyvinyltransferase [EC:2.5.1.19]	367	3.9e-189	Bacteria	NA	NA	NA	NA	NA	NA
DO021_gene_1769	K06173	truA; tRNA pseudouridine38-40 synthase [EC:5.4.99.12]	251	4.5e-110	Bacteria	NA	NA	NA	NA	NA	NA
DO021_gene_1770	K01191	MAN2C1; alpha-mannosidase [EC:3.2.1.24]	617	0	Bacteria	NA	NA	NA	NA	NA	bacterium D16-50
DO021_gene_17713	K02003	ABC.CD.A; putative ABC transport system ATP-binding protein	274	1.4e-109	Bacteria	Firmicutes	Clostridia	Clostridiales	NA	NA	NA
DO021_gene_17714	K02004	ABC.CD.P; putative ABC transport system permease protein	238	0	Bacteria	Firmicutes	Clostridia	Clostridiales	Lachnospiraceae	NA	Lachnospiraceae bacterium 3-1
DO021_gene_17725	K03088	rpoE; RNA polymerase sigma-70 factor, ECF subfamily	117	4.1e-65	Bacteria	NA	NA	NA	NA	NA	NA
DO021_gene_17738	K03147	thiC; phosphomethylpyrimidine synthase [EC:4.1.99.17]	632	2.2e-208	Bacteria	NA	NA	NA	NA	NA	NA
DO021_gene_17739	K00941	thiD; hydroxymethylpyrimidine/phosphomethylpyrimidine kinase [EC:2.7.1.49 2.7.4.7]	321	5.2e-94	Bacteria	NA	NA	NA	NA	NA	NA
DO021_gene_17741	K03150	thiH; 2-iminoacetate synthase [EC:4.1.99.19]	469	8.5e-148	Bacteria	NA	NA	NA	NA	NA	NA
DO021_gene_17742	K03149	thiG; thiazole synthase [EC:2.8.1.10]	369	2.2e-107	NA	NA	NA	NA	NA	NA	NA
DO021_gene_17745	K02950	RP-S12; small subunit ribosomal protein S12	256	1.6e-67	Bacteria	NA	NA	NA	NA	NA	NA
DO021_gene_17746	K02992	RP-S7; small subunit ribosomal protein S7	269	9.8e-81	Bacteria	NA	NA	NA	NA	NA	NA
DO021_gene_17773	K07793	tctA; putative tricarboxylic transport membrane protein	486	1.3e-265	Bacteria	NA	NA	NA	NA	NA	NA
DO021_gene_17787	K03525	coaX; type III pantothenate kinase [EC:2.7.1.33]	308	2.6e-137	Bacteria	Firmicutes	Clostridia	Clostridiales	Lachnospiraceae	NA	Lachnospiraceae bacterium A4
DO021_gene_17789	K03524	birA; BirA family transcriptional regulator, biotin operon repressor / biotin---[acetyl-CoA-carboxylase] ligase [EC:6.3.4.15]	280	1.2e-182	Bacteria	Firmicutes	Clostridia	Clostridiales	Lachnospiraceae	NA	Lachnospiraceae bacterium A4
DO021_gene_1779	K03657	uvrD; DNA helicase II / ATP-dependent DNA helicase PcrA [EC:3.6.4.12]	385	4.7e-246	Bacteria	Firmicutes	NA	NA	NA	NA	NA
DO021_gene_17790	K00611	OTC; ornithine carbamoyltransferase [EC:2.1.3.3]	493	2.6e-185	Bacteria	Firmicutes	Clostridia	Clostridiales	Lachnospiraceae	NA	NA
DO021_gene_17793	K01409	KAE1; N6-L-threonylcarbamoyladenine synthase [EC:2.3.1.234]	490	1.4e-197	Bacteria	Firmicutes	Clostridia	Clostridiales	Lachnospiraceae	NA	Lachnospiraceae bacterium 28-4
DO021_gene_17795	K00784	rnz; ribonuclease Z [EC:3.1.26.11]	426	3.1e-177	Bacteria	Firmicutes	Clostridia	Clostridiales	Lachnospiraceae	NA	Lachnospiraceae bacterium 28-4
DO021_gene_17822	K01156	res; type III restriction enzyme [EC:3.1.21.5]	766	0	Bacteria	Firmicutes	Clostridia	Clostridiales	Ruminococcaceae	NA	NA
DO021_gene_17823	K07316	mod; adenine-specific DNA-methyltransferase [EC:2.1.1.72]	577	0	Bacteria	Firmicutes	Clostridia	Clostridiales	Ruminococcaceae	Anaerotruncus	Anaerotruncus sp. G3(2012)
DO021_gene_17837	K00868	pdxK; pyridoxine kinase [EC:2.7.1.35]	242	2.9e-150	Bacteria	NA	NA	NA	NA	NA	NA
DO021_gene_17845	K07053	E3.1.3.97; 3',5'-nucleoside bisphosphate phosphatase [EC:3.1.3.97]	259	3.7e-127	Bacteria	NA	NA	NA	NA	NA	NA
DO021_gene_17848	K15986	ppaC; manganese-dependent inorganic pyrophosphatase [EC:3.6.1.1]	423	2.3e-207	Bacteria	Firmicutes	NA	NA	NA	NA	NA
DO021_gene_17850	K02003	ABC.CD.A; putative ABC transport system ATP-binding protein	381	4.6e-110	Bacteria	NA	NA	NA	NA	NA	NA
DO021_gene_17851	K02004	ABC.CD.P; putative ABC transport system permease protein	452	1.7e-154	Bacteria	Firmicutes	Clostridia	Clostridiales	NA	NA	NA
DO021_gene_17856	K07079	uncharacterized protein	370	4.6e-186	Bacteria	NA	NA	NA	NA	NA	bacterium 0.1xD8-82
DO021_gene_17858	K03088	rpoE; RNA polymerase sigma-70 factor, ECF subfamily	138	3.1e-53	Bacteria	NA	NA	NA	NA	NA	bacterium 1XD8-76
DO021_gene_17868	K02529	lacI; LacI family transcriptional regulator	169	3.4e-124	Bacteria	Firmicutes	Clostridia	Clostridiales	NA	NA	NA
DO021_gene_17870	K00615	E2.2.1.1; transketolase [EC:2.2.1.1]	292	1.5e-125	Bacteria	NA	NA	NA	NA	NA	NA
DO021_gene_17874	K02528	ksgA; 16S rRNA (adenine1518-N6/adenine1519-N6)-dimethyltransferase [EC:2.1.1.182]	389	4.1e-115	Bacteria	NA	NA	NA	NA	NA	NA
DO021_gene_17876	K01874	MARS; methionyl-tRNA synthetase [EC:6.1.1.10]	994	0	Bacteria	NA	NA	NA	NA	NA	NA
DO021_gene_17879	K02120	ATPVD; V/A-type H+/Na+-transporting ATPase subunit D	264	1.9e-82	Bacteria	NA	NA	NA	NA	NA	NA
DO021_gene_17881	K02117	ATPVA; V/A-type H+/Na+-transporting ATPase subunit A [EC:7.1.2.2 7.2.2.1]	846	7e-295	Bacteria	NA	NA	NA	NA	NA	NA
DO021_gene_17883	K02122	ATPVF; V/A-type H+/Na+-transporting ATPase subunit F	142	3.9e-44	Bacteria	NA	NA	NA	NA	NA	NA
DO021_gene_17884	K02124	ATPVK; V/A-type H+/Na+-transporting ATPase subunit K	141	7.7e-46	Bacteria	NA	NA	NA	NA	NA	NA
DO021_gene_17887	K00975	glgC; glucose-1-phosphate adenylyltransferase [EC:2.7.7.27]	574	1.1e-185	Bacteria	NA	NA	NA	NA	NA	NA
DO021_gene_17894	K00067	rfbD; dTDP-4-dehydrorhamnose reductase [EC:1.1.1.133]	104	5.5e-89	Bacteria	Firmicutes	Clostridia	Clostridiales	NA	NA	NA
DO021_gene_179	K02031	ABC.PE.A; peptide/nickel transport system ATP-binding protein	300	7.6e-150	Bacteria	Firmicutes	Clostridia	Clostridiales	Lachnospiraceae	NA	NA
DO021_gene_17907	K02996	RP-S9; small subunit ribosomal protein S9	186	1.3e-47	Bacteria	NA	NA	NA	NA	NA	NA
DO021_gene_17909	K06173	truA; tRNA pseudouridine38-40 synthase [EC:5.4.99.12]	197	8.8e-58	Bacteria	Firmicutes	NA	NA	NA	NA	NA
DO021_gene_17910	K16785	ecfT; energy-coupling factor transport system permease protein	235	7.7e-77	Bacteria	Firmicutes	NA	NA	NA	NA	NA
DO021_gene_17911	K16787	ecfA2; energy-coupling factor transport system ATP-binding protein [EC:3.6.3.-]	284	1.1e-86	Bacteria	NA	NA	NA	NA	NA	NA
DO021_gene_17912	K16786	ecfA1; energy-coupling factor transport system ATP-binding protein [EC:3.6.3.-]	290	3.4e-82	Bacteria	NA	NA	NA	NA	NA	NA
DO021_gene_17917	K02315	dnaC; DNA replication protein DnaC	310	4.2e-132	Bacteria	Firmicutes	Clostridia	Clostridiales	Lachnospiraceae	Roseburia	Roseburia sp. 1XD42-69
DO021_gene_1792	K03798	ftsH; cell division protease FtsH [EC:3.4.24.-]	745	6.7e-301	Bacteria	NA	NA	NA	NA	NA	NA
DO021_gene_17927	K01652	E2.2.1.6L; acetolactate synthase I/II/III large subunit [EC:2.2.1.6]	476	1.8e-148	Bacteria	NA	NA	NA	NA	NA	NA
DO021_gene_1793	K00760	hprT; hypoxanthine phosphoribosyltransferase [EC:2.4.2.8]	240	1e-84	Bacteria	NA	NA	NA	NA	NA	NA
DO021_gene_17937	K03086	rpoD; RNA polymerase primary sigma factor	550	3.6e-172	Bacteria	NA	NA	NA	NA	NA	NA
DO021_gene_17938	K06967	trmK; tRNA (adenine22-N1)-methyltransferase [EC:2.1.1.217]	152	5.1e-70	Bacteria	NA	NA	NA	NA	NA	NA
DO021_gene_17939	K00876	udk; uridine kinase [EC:2.7.1.48]	593	1.3e-274	Bacteria	NA	NA	NA	NA	NA	NA
DO021_gene_1794	K04075	tilS; tRNA(Ile)-lysidine synthase [EC:6.3.4.19]	285	4.3e-161	Bacteria	NA	NA	NA	NA	NA	NA
DO021_gene_17947	K00558	DNMT1; DNA (cytosine-5)-methyltransferase 1 [EC:2.1.1.37]	501	0	Bacteria	Firmicutes	Clostridia	Clostridiales	NA	NA	NA
DO021_gene_17952	K02834	rbfA; ribosome-binding factor A	166	4.6e-51	Bacteria	NA	NA	NA	NA	NA	NA
DO021_gene_17953	K06881	nrnA; bifunctional oligoribonuclease and PAP phosphatase NrnA [EC:3.1.3.7 3.1.13.3]	271	8.5e-149	Bacteria	NA	NA	NA	NA	NA	NA
DO021_gene_17961	K03324	yjbB; phosphate:Na+ symporter	667	2e-223	Bacteria	Firmicutes	NA	NA	NA	NA	NA
DO021_gene_17964	K20488	nisR; two-component system, OmpR family, lantibiotic biosynthesis response regulator NisR/SpaR	262	2.7e-114	Bacteria	NA	NA	NA	NA	NA	NA
DO021_gene_17966	K20491	nisE; lantibiotic transport system permease protein	115	1.2e-118	Bacteria	NA	NA	NA	NA	NA	NA
DO021_gene_17975	K00566	mnmA; tRNA-uridine 2-sulfurtransferase [EC:2.8.1.13]	440	1.9e-155	Bacteria	NA	NA	NA	NA	NA	NA
DO021_gene_17982	K00954	E2.7.7.3A; pantetheine-phosphate adenylyltransferase [EC:2.7.7.3]	196	1.6e-84	Bacteria	Firmicutes	Clostridia	Clostridiales	Lachnospiraceae	NA	Lachnospiraceae bacterium 28-4
DO021_gene_17986	K06183	rsuA; 16S rRNA pseudouridine516 synthase [EC:5.4.99.19]	237	7.9e-125	Bacteria	Firmicutes	Clostridia	Clostridiales	Lachnospiraceae	NA	Lachnospiraceae bacterium 28-4
DO021_gene_17990	K01992	ABC-2.P; ABC-2 type transport system permease protein	214	2.2e-125	Bacteria	Firmicutes	Clostridia	NA	NA	NA	NA
DO021_gene_17991	K01990	ABC-2.A; ABC-2 type transport system ATP-binding protein	274	2.8e-122	Bacteria	Firmicutes	NA	NA	NA	NA	NA
DO021_gene_17999	K02113	ATPF1D; F-type H+-transporting ATPase subunit delta	150	2.5e-89	Bacteria	Firmicutes	Clostridia	Clostridiales	Lachnospiraceae	NA	Lachnospiraceae bacterium A4
DO021_gene_1800	K03530	hupB; DNA-binding protein HU-beta	141	7.7e-35	Bacteria	NA	NA	NA	NA	NA	NA
DO021_gene_18000	K02111	ATPF1A; F-type H+/Na+-transporting ATPase subunit alpha [EC:7.1.2.2 7.2.2.1]	816	5.1e-278	Bacteria	NA	NA	NA	NA	NA	NA
DO021_gene_18002	K02112	ATPF1B; F-type H+/Na+-transporting ATPase subunit beta [EC:7.1.2.2 7.2.2.1]	766	3.3e-263	Bacteria	Firmicutes	Clostridia	Clostridiales	Lachnospiraceae	NA	NA
DO021_gene_18009	K01209	abfA; alpha-N-arabinofuranosidase [EC:3.2.1.55]	330	8.7e-247	Bacteria	Firmicutes	Clostridia	Clostridiales	NA	NA	NA
DO021_gene_18009	K01198	xynB; xylan 1,4-beta-xylosidase [EC:3.2.1.37]	330	8.7e-247	Bacteria	Firmicutes	Clostridia	Clostridiales	NA	NA	NA
DO021_gene_18015	K10907	aminotransferase [EC:2.6.1.-]	574	1.1e-230	Bacteria	Firmicutes	Clostridia	Clostridiales	Lachnospiraceae	NA	Lachnospiraceae bacterium A4
DO021_gene_18016	K03216	trmL; tRNA (cytidine/uridine-2'-O-)-methyltransferase [EC:2.1.1.207]	216	5.4e-94	Bacteria	Firmicutes	Clostridia	Clostridiales	Lachnospiraceae	NA	Lachnospiraceae bacterium A4
DO021_gene_18038	K08600	srtB; sortase B [EC:3.4.22.71]	85	6.2e-81	Bacteria	Firmicutes	Clostridia	Clostridiales	NA	NA	NA
DO021_gene_18055	K11175	purN; phosphoribosylglycinamide formyltransferase 1 [EC:2.1.2.2]	186	1.7e-51	Bacteria	Firmicutes	Clostridia	Clostridiales	NA	NA	NA
DO021_gene_18056	K00602	purH; phosphoribosylaminoimidazolecarboxamide formyltransferase / IMP cyclohydrolase [EC:2.1.2.3 3.5.4.10]	648	1.4e-195	Bacteria	NA	NA	NA	NA	NA	NA
DO021_gene_18057	K01945	purD; phosphoribosylamine---glycine ligase [EC:6.3.4.13]	501	2.6e-158	Bacteria	Firmicutes	NA	NA	NA	NA	NA
DO021_gene_18059	K03978	engB; GTP-binding protein	252	1.7e-80	Bacteria	NA	NA	NA	NA	NA	NA
DO021_gene_18067	K07473	dinJ; DNA-damage-inducible protein J	73	6.5e-36	Bacteria	Firmicutes	Clostridia	Clostridiales	NA	NA	NA
DO021_gene_18068	K19158	yoeB; toxin YoeB [EC:3.1.-.-]	136	7.4e-36	NA	NA	NA	NA	NA	NA	NA
DO021_gene_18070	K03496	parA; chromosome partitioning protein	180	1.2e-126	NA	NA	NA	NA	NA	NA	NA
DO021_gene_18079	K02469	gyrA; DNA gyrase subunit A [EC:5.99.1.3]	1240	0	Bacteria	NA	NA	NA	NA	NA	NA
DO021_gene_18080	K02470	gyrB; DNA gyrase subunit B [EC:5.99.1.3]	959	6.2e-305	Bacteria	NA	NA	NA	NA	NA	NA
DO021_gene_18085	K01990	ABC-2.A; ABC-2 type transport system ATP-binding protein	313	1.4e-135	Bacteria	Firmicutes	Clostridia	Clostridiales	NA	NA	NA
DO021_gene_181	K02033	ABC.PE.P; peptide/nickel transport system permease protein	283	1.8e-119	Bacteria	Firmicutes	Clostridia	Clostridiales	Lachnospiraceae	Lachnotalea	Lachnotalea glycerini
DO021_gene_18113	K16787	ecfA2; energy-coupling factor transport system ATP-binding protein [EC:3.6.3.-]	366	1.3e-132	Bacteria	NA	NA	NA	NA	NA	NA
DO021_gene_18138	K04769	spoVT; AbrB family transcriptional regulator, stage V sporulation protein T	220	7.8e-117	Bacteria	Firmicutes	Clostridia	Clostridiales	Lachnospiraceae	NA	Lachnospiraceae bacterium A4
DO021_gene_18139	K06213	mgtE; magnesium transporter	496	4.2e-226	Bacteria	Firmicutes	Clostridia	Clostridiales	Lachnospiraceae	NA	Lachnospiraceae bacterium A4
DO021_gene_18147	K06374	spmB; spore maturation protein B	161	1.5e-83	Bacteria	Firmicutes	Clostridia	Clostridiales	Lachnospiraceae	NA	Lachnospiraceae bacterium A4
DO021_gene_18154	K00615	E2.2.1.1; transketolase [EC:2.2.1.1]	281	2e-155	Bacteria	Firmicutes	Clostridia	Clostridiales	NA	NA	NA
DO021_gene_182	K02035	ABC.PE.S; peptide/nickel transport system substrate-binding protein	193	8e-224	Bacteria	Firmicutes	Clostridia	Clostridiales	Lachnospiraceae	NA	NA
DO021_gene_18241	K16907	fluoroquinolone transport system ATP-binding protein [EC:3.6.3.-]	205	1.6e-151	Bacteria	NA	NA	NA	NA	NA	NA
DO021_gene_18275	K03307	TC.SSS; solute:Na+ symporter, SSS family	580	3.1e-246	Bacteria	NA	NA	NA	NA	NA	NA
DO021_gene_18280	K13280	SEC11; signal peptidase I [EC:3.4.21.89]	82	4.8e-58	Bacteria	Firmicutes	Clostridia	Clostridiales	Lachnospiraceae	Dorea	Dorea sp. 5-2
DO021_gene_18289	K17320	lplC; putative aldouronate transport system permease protein	254	5.6e-123	Bacteria	Firmicutes	Clostridia	Clostridiales	NA	NA	NA
DO021_gene_18340	K01470	E3.5.2.10; creatinine amidohydrolase [EC:3.5.2.10]	81	6.7e-98	Bacteria	Firmicutes	Clostridia	Clostridiales	NA	NA	NA
DO021_gene_18346	K03763	polC; DNA polymerase III subunit alpha, Gram-positive type [EC:2.7.7.7]	108	8e-53	Bacteria	NA	NA	NA	NA	NA	NA
DO021_gene_18347	K03526	gcpE; (E)-4-hydroxy-3-methylbut-2-enyl-diphosphate synthase [EC:1.17.7.1 1.17.7.3]	354	1.5e-103	Bacteria	NA	NA	NA	NA	NA	NA
DO021_gene_18349	K00099	dxr; 1-deoxy-D-xylulose-5-phosphate reductoisomerase [EC:1.1.1.267]	368	4.4e-109	NA	NA	NA	NA	NA	NA	NA
DO021_gene_18350	K00981	E2.7.7.41; phosphatidate cytidylyltransferase [EC:2.7.7.41]	119	9.9e-22	Bacteria	Firmicutes	Clostridia	Clostridiales	NA	NA	NA
DO021_gene_18351	K00806	uppS; undecaprenyl diphosphate synthase [EC:2.5.1.31]	231	5.2e-63	Bacteria	NA	NA	NA	NA	NA	NA
DO021_gene_18354	K01923	purC; phosphoribosylaminoimidazole-succinocarboxamide synthase [EC:6.3.2.6]	479	5.2e-166	Bacteria	Firmicutes	Clostridia	Clostridiales	Lachnospiraceae	NA	NA
DO021_gene_18355	K00764	purF; amidophosphoribosyltransferase [EC:2.4.2.14]	719	4.4e-279	Bacteria	Firmicutes	Clostridia	Clostridiales	Lachnospiraceae	NA	Lachnospiraceae bacterium A4
DO021_gene_18360	K00925	ackA; acetate kinase [EC:2.7.2.1]	517	2.7e-192	Bacteria	NA	NA	NA	NA	NA	NA
DO021_gene_18363	K00859	coaE; dephospho-CoA kinase [EC:2.7.1.24]	167	4.9e-107	Bacteria	Firmicutes	Clostridia	Clostridiales	Lachnospiraceae	NA	Lachnospiraceae bacterium 28-4
DO021_gene_18367	K09157	uncharacterized protein	735	5.7e-252	Bacteria	NA	NA	NA	NA	NA	NA
DO021_gene_1839	K07451	mcrA; 5-methylcytosine-specific restriction enzyme A [EC:3.1.21.-]	198	5.1e-67	Bacteria	Firmicutes	Clostridia	Clostridiales	Clostridiaceae	NA	NA
DO021_gene_18394	K00703	glgA; starch synthase [EC:2.4.1.21]	683	7.5e-287	Bacteria	Firmicutes	Clostridia	Clostridiales	Lachnospiraceae	NA	NA
DO021_gene_18408	K00700	GBE1; 1,4-alpha-glucan branching enzyme [EC:2.4.1.18]	877	0	Bacteria	Firmicutes	Clostridia	Clostridiales	Lachnospiraceae	Roseburia	NA
DO021_gene_18417	K01591	pyrF; orotidine-5'-phosphate decarboxylase [EC:4.1.1.23]	428	1.7e-178	Bacteria	Firmicutes	Clostridia	Clostridiales	Lachnospiraceae	NA	Lachnospiraceae bacterium A4
DO021_gene_18418	K21636	nrdD; ribonucleoside-triphosphate reductase (formate) [EC:1.1.98.6]	1185	0	Bacteria	Firmicutes	Clostridia	Clostridiales	Lachnospiraceae	NA	Lachnospiraceae bacterium A4
DO021_gene_18425	K02058	ABC.SS.S; simple sugar transport system substrate-binding protein	189	1e-174	Bacteria	Firmicutes	Clostridia	Clostridiales	Lachnospiraceae	NA	Lachnospiraceae bacterium 28-4
DO021_gene_18426	K02056	ABC.SS.A; simple sugar transport system ATP-binding protein [EC:3.6.3.17]	640	3.7e-295	Bacteria	Firmicutes	Clostridia	Clostridiales	Lachnospiraceae	NA	Lachnospiraceae bacterium 28-4
DO021_gene_18427	K02057	ABC.SS.P; simple sugar transport system permease protein	309	3.1e-192	Bacteria	Firmicutes	Clostridia	Clostridiales	Lachnospiraceae	NA	Lachnospiraceae bacterium 28-4
DO021_gene_18428	K02057	ABC.SS.P; simple sugar transport system permease protein	342	9.1e-189	Bacteria	Firmicutes	Clostridia	Clostridiales	Lachnospiraceae	NA	Lachnospiraceae bacterium 28-4
DO021_gene_1843	K06919	putative DNA primase/helicase	383	0	Bacteria	Firmicutes	Clostridia	Clostridiales	Clostridiaceae	Butyricicoccus	Butyricicoccus sp. 1XD8-22
DO021_gene_18434	K01524	ppx-gppA; exopolyphosphatase / guanosine-5'-triphosphate,3'-diphosphate pyrophosphatase [EC:3.6.1.11 3.6.1.40]	417	1.6e-234	Bacteria	NA	NA	NA	NA	NA	NA
DO021_gene_18438	K02004	ABC.CD.P; putative ABC transport system permease protein	161	3.7e-267	Bacteria	NA	NA	NA	NA	NA	NA
DO021_gene_18457	K08303	putative protease [EC:3.4.-.-]	603	1.1e-235	Bacteria	Firmicutes	Clostridia	Clostridiales	Lachnospiraceae	NA	Lachnospiraceae bacterium 28-4
DO021_gene_18487	K03797	E3.4.21.102; carboxyl-terminal processing protease [EC:3.4.21.102]	324	2.1e-229	Bacteria	Firmicutes	Clostridia	Clostridiales	Lachnospiraceae	NA	Lachnospiraceae bacterium A4
DO021_gene_18489	K09811	ftsX; cell division transport system permease protein	274	1.8e-158	Bacteria	Firmicutes	Clostridia	Clostridiales	Lachnospiraceae	NA	Lachnospiraceae bacterium A4
DO021_gene_18495	K01990	ABC-2.A; ABC-2 type transport system ATP-binding protein	321	1.1e-112	Bacteria	Firmicutes	NA	NA	NA	NA	NA
DO021_gene_18496	K01992	ABC-2.P; ABC-2 type transport system permease protein	202	2.5e-82	Bacteria	NA	NA	NA	NA	NA	NA
DO021_gene_18497	K01992	ABC-2.P; ABC-2 type transport system permease protein	234	1.5e-82	Bacteria	Firmicutes	Clostridia	Clostridiales	NA	NA	NA
DO021_gene_18508	K01000	mraY; phospho-N-acetylmuramoyl-pentapeptide-transferase [EC:2.7.8.13]	246	2e-158	Bacteria	Firmicutes	Clostridia	Clostridiales	Lachnospiraceae	NA	Lachnospiraceae bacterium A4
DO021_gene_18521	K01193	INV; beta-fructofuranosidase [EC:3.2.1.26]	376	5.7e-200	Bacteria	Firmicutes	Clostridia	Clostridiales	Ruminococcaceae	Massilimaliae	Massilimaliae massiliensis
DO021_gene_18533	K22024	pdxA2; 4-phospho-D-threonate 3-dehydrogenase / 4-phospho-D-erythronate 3-dehydrogenase [EC:1.1.1.408 1.1.1.409]	377	5.6e-156	Bacteria	Firmicutes	Clostridia	Clostridiales	Lachnospiraceae	NA	NA
DO021_gene_18538	K03526	gcpE; (E)-4-hydroxy-3-methylbut-2-enyl-diphosphate synthase [EC:1.17.7.1 1.17.7.3]	479	1.9e-203	Bacteria	Firmicutes	Clostridia	Clostridiales	Lachnospiraceae	NA	Lachnospiraceae bacterium 28-4
DO021_gene_18543	K01915	glnA; glutamine synthetase [EC:6.3.1.2]	1055	0	Bacteria	NA	NA	NA	NA	NA	NA
DO021_gene_18554	K01129	dgt; dGTPase [EC:3.1.5.1]	432	6e-158	Bacteria	NA	NA	NA	NA	NA	NA
DO021_gene_18562	K20487	nisK; two-component system, OmpR family, lantibiotic biosynthesis sensor histidine kinase NisK/SpaK [EC:2.7.13.3]	257	7.2e-219	Bacteria	Firmicutes	Clostridia	Clostridiales	Lachnospiraceae	Acetatifactor	Acetatifactor muris
DO021_gene_18563	K20488	nisR; two-component system, OmpR family, lantibiotic biosynthesis response regulator NisR/SpaR	301	1.2e-125	Bacteria	Firmicutes	Clostridia	Clostridiales	Lachnospiraceae	Acetatifactor	Acetatifactor muris
DO021_gene_18576	K01624	FBA; fructose-bisphosphate aldolase, class II [EC:4.1.2.13]	168	7.4e-160	Bacteria	Firmicutes	Clostridia	Clostridiales	Lachnospiraceae	NA	Lachnospiraceae bacterium A4
DO021_gene_18577	K01191	MAN2C1; alpha-mannosidase [EC:3.2.1.24]	604	0	Bacteria	Firmicutes	Clostridia	Clostridiales	Lachnospiraceae	NA	Lachnospiraceae bacterium A4
DO021_gene_18589	K02004	ABC.CD.P; putative ABC transport system permease protein	623	9.5e-184	Bacteria	NA	NA	NA	NA	NA	NA
DO021_gene_18589	K02003	ABC.CD.A; putative ABC transport system ATP-binding protein	623	9.5e-184	Bacteria	NA	NA	NA	NA	NA	NA
DO021_gene_18601	K05795	terD; tellurium resistance protein TerD	140	1.9e-149	Bacteria	Firmicutes	Clostridia	Clostridiales	Lachnospiraceae	NA	Lachnospiraceae bacterium A4
DO021_gene_18607	K11755	hisIE; phosphoribosyl-ATP pyrophosphohydrolase / phosphoribosyl-AMP cyclohydrolase [EC:3.6.1.31 3.5.4.19]	356	2.5e-249	Bacteria	Firmicutes	Clostridia	Clostridiales	Lachnospiraceae	NA	Lachnospiraceae bacterium 28-4
DO021_gene_18609	K00013	hisD; histidinol dehydrogenase [EC:1.1.1.23]	591	5.1e-218	Bacteria	Firmicutes	Clostridia	Clostridiales	Lachnospiraceae	NA	Lachnospiraceae bacterium 28-4
DO021_gene_18610	K09797	uncharacterized protein	208	9.1e-135	Bacteria	Firmicutes	Clostridia	Clostridiales	Lachnospiraceae	NA	Lachnospiraceae bacterium 28-4
DO021_gene_18611	K00765	hisG; ATP phosphoribosyltransferase [EC:2.4.2.17]	327	2.8e-116	Bacteria	Firmicutes	NA	NA	NA	NA	NA
DO021_gene_18624	K04087	hflC; membrane protease subunit HflC [EC:3.4.-.-]	244	4.2e-115	Bacteria	NA	NA	NA	NA	NA	NA
DO021_gene_18625	K04088	hflK; membrane protease subunit HflK [EC:3.4.-.-]	260	9.2e-144	Bacteria	NA	NA	NA	NA	NA	NA
DO021_gene_18638	K02025	ABC.MS.P; multiple sugar transport system permease protein	293	1.3e-156	Bacteria	NA	NA	NA	NA	NA	bacterium D16-50
DO021_gene_18644	K07040	uncharacterized protein	133	2.8e-98	Bacteria	Firmicutes	Clostridia	Clostridiales	Lachnospiraceae	NA	Lachnospiraceae bacterium 28-4
DO021_gene_18672	K10773	NTH; endonuclease III [EC:4.2.99.18]	201	4.6e-116	Bacteria	Firmicutes	Clostridia	Clostridiales	Lachnospiraceae	NA	Lachnospiraceae bacterium 28-4
DO021_gene_18675	K01163	uncharacterized protein	233	1.8e-174	Bacteria	Firmicutes	Clostridia	Clostridiales	Lachnospiraceae	NA	Lachnospiraceae bacterium 28-4
DO021_gene_18689	K03476	ulaG; L-ascorbate 6-phosphate lactonase [EC:3.1.1.-]	574	7.4e-218	Bacteria	NA	NA	NA	NA	NA	NA
DO021_gene_18713	K02878	RP-L16; large subunit ribosomal protein L16	263	6.2e-75	Bacteria	NA	NA	NA	NA	NA	NA
DO021_gene_18718	K02931	RP-L5; large subunit ribosomal protein L5	297	1.6e-88	Bacteria	NA	NA	NA	NA	NA	NA
DO021_gene_18720	K02994	RP-S8; small subunit ribosomal protein S8	223	6.9e-65	Bacteria	NA	NA	NA	NA	NA	NA
DO021_gene_18742	K03655	recG; ATP-dependent DNA helicase RecG [EC:3.6.4.12]	360	1.8e-234	Bacteria	Firmicutes	Clostridia	Clostridiales	NA	NA	NA
DO021_gene_18752	K01246	tag; DNA-3-methyladenine glycosylase I [EC:3.2.2.20]	253	1.8e-82	Bacteria	NA	NA	NA	NA	NA	NA
DO021_gene_18772	K01259	pip; proline iminopeptidase [EC:3.4.11.5]	118	1e-111	Bacteria	Firmicutes	Clostridia	Clostridiales	Ruminococcaceae	Acutalibacter	Acutalibacter sp. 1XD8-33
DO021_gene_18776	K02003	ABC.CD.A; putative ABC transport system ATP-binding protein	238	2.4e-113	Bacteria	NA	NA	NA	NA	NA	NA
DO021_gene_18781	K00610	pyrI; aspartate carbamoyltransferase regulatory subunit	209	2e-65	Bacteria	NA	NA	NA	NA	NA	NA
DO021_gene_18783	K01872	AARS; alanyl-tRNA synthetase [EC:6.1.1.7]	1191	0	Bacteria	NA	NA	NA	NA	NA	NA
DO021_gene_18785	K10440	rbsC; ribose transport system permease protein	225	2.1e-160	Bacteria	Firmicutes	Clostridia	Clostridiales	Lachnospiraceae	NA	Lachnospiraceae bacterium 28-4
DO021_gene_18789	K02887	RP-L20; large subunit ribosomal protein L20	196	2.2e-54	Bacteria	Firmicutes	NA	NA	NA	NA	NA
DO021_gene_18791	K01270	pepD; dipeptidase D [EC:3.4.13.-]	472	9.9e-271	Bacteria	Firmicutes	Clostridia	Clostridiales	Lachnospiraceae	NA	Lachnospiraceae bacterium 28-4
DO021_gene_18816	K03581	recD; exodeoxyribonuclease V alpha subunit [EC:3.1.11.5]	559	1e-205	Bacteria	NA	NA	NA	NA	NA	NA
DO021_gene_18826	K02003	ABC.CD.A; putative ABC transport system ATP-binding protein	362	9.8e-120	Bacteria	NA	NA	NA	NA	NA	NA
DO021_gene_18830	K02529	lacI; LacI family transcriptional regulator	61	1.8e-48	Bacteria	Firmicutes	Clostridia	Clostridiales	Lachnospiraceae	NA	Lachnospiraceae bacterium 28-4
DO021_gene_18834	K06405	spoVAC; stage V sporulation protein AC	170	7.9e-81	Bacteria	Firmicutes	Clostridia	Clostridiales	Lachnospiraceae	NA	Lachnospiraceae bacterium A4
DO021_gene_18855	K09125	uncharacterized protein	223	2.8e-125	Bacteria	NA	NA	NA	NA	NA	NA
DO021_gene_1887	K03205	virD4; type IV secretion system protein VirD4	401	0	Bacteria	Firmicutes	Clostridia	Clostridiales	NA	NA	NA
DO021_gene_18872	K01409	KAE1; N6-L-threonylcarbamoyladenine synthase [EC:2.3.1.234]	493	1.8e-165	Bacteria	NA	NA	NA	NA	NA	NA
DO021_gene_18876	K03665	hflX; GTPase	496	3.7e-165	Bacteria	Firmicutes	Clostridia	Clostridiales	NA	NA	NA
DO021_gene_18879	K03406	mcp; methyl-accepting chemotaxis protein	63	7.3e-81	Bacteria	NA	NA	NA	NA	NA	NA
DO021_gene_18882	K00847	E2.7.1.4; fructokinase [EC:2.7.1.4]	237	1.1e-96	Bacteria	Firmicutes	Clostridia	Clostridiales	Lachnospiraceae	NA	Lachnospiraceae bacterium 28-4
DO021_gene_18884	K01214	ISA; isoamylase [EC:3.2.1.68]	888	0	Bacteria	Firmicutes	Clostridia	Clostridiales	Lachnospiraceae	NA	Lachnospiraceae bacterium 28-4
DO021_gene_18890	K02004	ABC.CD.P; putative ABC transport system permease protein	109	1.5e-170	Bacteria	NA	NA	NA	NA	NA	bacterium 1xD42-87
DO021_gene_1891	K00558	DNMT1; DNA (cytosine-5)-methyltransferase 1 [EC:2.1.1.37]	166	5.6e-119	Bacteria	NA	NA	NA	NA	NA	NA
DO021_gene_18932	K01776	murI; glutamate racemase [EC:5.1.1.3]	294	3.9e-126	Bacteria	NA	NA	NA	NA	NA	NA
DO021_gene_18939	K02003	ABC.CD.A; putative ABC transport system ATP-binding protein	342	1.4e-121	Bacteria	Firmicutes	Clostridia	Clostridiales	NA	NA	NA
DO021_gene_18955	K01258	pepT; tripeptide aminopeptidase [EC:3.4.11.4]	442	1.9e-238	Bacteria	Firmicutes	Clostridia	Clostridiales	Lachnospiraceae	NA	Lachnospiraceae bacterium A4
DO021_gene_18956	K02963	RP-S18; small subunit ribosomal protein S18	136	3.6e-42	Bacteria	NA	NA	NA	NA	NA	NA
DO021_gene_18974	K01193	INV; beta-fructofuranosidase [EC:3.2.1.26]	522	9.8e-258	Bacteria	Firmicutes	Clostridia	Clostridiales	Lachnospiraceae	NA	NA
DO021_gene_18975	K10119	msmG; raffinose/stachyose/melibiose transport system permease protein	281	1.3e-145	Bacteria	Firmicutes	Clostridia	Clostridiales	Lachnospiraceae	NA	NA
DO021_gene_18977	K10117	msmE; raffinose/stachyose/melibiose transport system substrate-binding protein	309	9.1e-175	Bacteria	NA	NA	NA	NA	NA	NA
DO021_gene_18978	K03484	scrR; LacI family transcriptional regulator, sucrose operon repressor	285	2.9e-141	Bacteria	NA	NA	NA	NA	NA	NA
DO021_gene_19002	K13010	per; perosamine synthetase [EC:2.6.1.102]	472	8.5e-182	Bacteria	Firmicutes	Clostridia	Clostridiales	Lachnospiraceae	Butyrivibrio	Butyrivibrio fibrisolvens
DO021_gene_19051	K01956	carA; carbamoyl-phosphate synthase small subunit [EC:6.3.5.5]	441	8e-194	Bacteria	NA	NA	NA	NA	NA	NA
DO021_gene_19054	K06147	ABCB-BAC; ATP-binding cassette, subfamily B, bacterial	80	2.5e-230	Bacteria	NA	NA	NA	NA	NA	bacterium D16-50
DO021_gene_19058	K06147	ABCB-BAC; ATP-binding cassette, subfamily B, bacterial	116	1.1e-69	Bacteria	Firmicutes	NA	NA	NA	NA	NA
DO021_gene_19059	K06147	ABCB-BAC; ATP-binding cassette, subfamily B, bacterial	122	1e-75	Bacteria	Firmicutes	Clostridia	Clostridiales	Clostridiaceae	NA	NA
DO021_gene_19063	K18986	ihk; two-component system, OmpR family, sensor kinase Ihk [EC:2.7.13.3]	218	2.9e-270	Bacteria	Firmicutes	Clostridia	Clostridiales	Lachnospiraceae	Dorea	Dorea sp. 5-2
DO021_gene_19083	K06408	spoVAF; stage V sporulation protein AF	263	8.2e-209	Bacteria	NA	NA	NA	NA	NA	NA
DO021_gene_19089	K06910	uncharacterized protein	129	3.3e-61	Bacteria	NA	NA	NA	NA	NA	NA
DO021_gene_19100	K02072	metI; D-methionine transport system permease protein	248	3.3e-88	Bacteria	Firmicutes	NA	NA	NA	NA	NA
DO021_gene_19101	K02071	metN; D-methionine transport system ATP-binding protein	290	7.2e-103	Bacteria	Firmicutes	NA	NA	NA	NA	Firmicutes bacterium CAG:110
DO021_gene_19102	K02030	ABC.PA.S; polar amino acid transport system substrate-binding protein	310	2.2e-229	Bacteria	Firmicutes	Clostridia	Clostridiales	Lachnospiraceae	NA	NA
DO021_gene_1911	K07814	putative two-component system response regulator	272	3.8e-158	Bacteria	Firmicutes	Clostridia	Clostridiales	Lachnospiraceae	NA	Lachnospiraceae bacterium 28-4
DO021_gene_19116	K00703	glgA; starch synthase [EC:2.4.1.21]	486	1.2e-169	Bacteria	Firmicutes	NA	NA	NA	NA	NA
DO021_gene_19117	K00688	PYG; glycogen phosphorylase [EC:2.4.1.1]	837	0	Bacteria	Firmicutes	NA	NA	NA	NA	NA
DO021_gene_19132	K01153	hsdR; type I restriction enzyme, R subunit [EC:3.1.21.3]	937	0	Bacteria	Firmicutes	Clostridia	Clostridiales	Lachnospiraceae	NA	Lachnospiraceae bacterium COE1
DO021_gene_19142	K01869	LARS; leucyl-tRNA synthetase [EC:6.1.1.4]	1190	0	Bacteria	NA	NA	NA	NA	NA	NA
DO021_gene_19148	K10012	arnC; undecaprenyl-phosphate 4-deoxy-4-formamido-L-arabinose transferase [EC:2.4.2.53]	255	2.4e-138	Bacteria	NA	NA	NA	NA	NA	NA
DO021_gene_19156	K11145	ribonuclease III family protein [EC:3.1.26.-]	102	6.7e-31	Bacteria	Firmicutes	Clostridia	Clostridiales	Clostridiaceae	Clostridium	Clostridium sp. CAG:349
DO021_gene_19157	K00560	thyA; thymidylate synthase [EC:2.1.1.45]	404	1.6e-127	Bacteria	Firmicutes	NA	NA	NA	NA	NA
DO021_gene_19158	K00287	DHFR; dihydrofolate reductase [EC:1.5.1.3]	145	1.3e-52	Bacteria	Firmicutes	Clostridia	Clostridiales	NA	NA	Clostridiales bacterium
DO021_gene_19159	K03218	rlmB; 23S rRNA (guanosine2251-2'-O)-methyltransferase [EC:2.1.1.185]	227	1.1e-65	Bacteria	NA	NA	NA	NA	NA	NA
DO021_gene_1916	K03413	cheY; two-component system, chemotaxis family, chemotaxis protein CheY	146	1.1e-54	Bacteria	NA	NA	NA	NA	NA	NA
DO021_gene_19160	K14983	ciaR; two-component system, OmpR family, response regulator CiaR	121	1.7e-31	Bacteria	NA	NA	NA	NA	NA	NA
DO021_gene_19167	K04061	flhB2; flagellar biosynthesis protein	113	9.6e-52	Bacteria	Firmicutes	Clostridia	Clostridiales	Lachnospiraceae	NA	Lachnospiraceae bacterium 28-4
DO021_gene_19168	K07460	yraN; putative endonuclease	95	9.1e-64	Bacteria	Firmicutes	Clostridia	Clostridiales	Lachnospiraceae	NA	Lachnospiraceae bacterium 28-4
DO021_gene_19169	K05810	yfiH; polyphenol oxidase [EC:1.10.3.-]	299	8.1e-164	Bacteria	Firmicutes	Clostridia	Clostridiales	Lachnospiraceae	NA	Lachnospiraceae bacterium 28-4
DO021_gene_1917	K03407	cheA; two-component system, chemotaxis family, sensor kinase CheA [EC:2.7.13.3]	562	0	Bacteria	Firmicutes	Clostridia	Clostridiales	Lachnospiraceae	NA	Lachnospiraceae bacterium 28-4
DO021_gene_19173	K00831	serC; phosphoserine aminotransferase [EC:2.6.1.52]	591	4.4e-191	Bacteria	NA	NA	NA	NA	NA	NA
DO021_gene_1918	K03408	cheW; purine-binding chemotaxis protein CheW	163	7.2e-73	Bacteria	Firmicutes	Clostridia	Clostridiales	Lachnospiraceae	NA	Lachnospiraceae bacterium 28-4
DO021_gene_19184	K02770	PTS-Fru-EIIC; PTS system, fructose-specific IIC component	750	2.09999999999999e-310	Bacteria	Firmicutes	NA	NA	NA	NA	NA
DO021_gene_19184	K02769	PTS-Fru-EIIB; PTS system, fructose-specific IIB component [EC:2.7.1.202]	750	2.09999999999999e-310	Bacteria	Firmicutes	NA	NA	NA	NA	NA
DO021_gene_19184	K02768	PTS-Fru-EIIA; PTS system, fructose-specific IIA component [EC:2.7.1.202]	750	2.09999999999999e-310	Bacteria	Firmicutes	NA	NA	NA	NA	NA
DO021_gene_19189	K20461	nukG; lantibiotic transport system permease protein	283	1.6e-123	Bacteria	Firmicutes	Clostridia	Clostridiales	Lachnospiraceae	NA	NA
DO021_gene_1919	K03406	mcp; methyl-accepting chemotaxis protein	245	3.3e-103	Bacteria	Firmicutes	Clostridia	Clostridiales	Lachnospiraceae	NA	Lachnospiraceae bacterium 28-4
DO021_gene_19196	K09762	uncharacterized protein	283	9.7e-120	Bacteria	NA	NA	NA	NA	NA	NA
DO021_gene_192	K02810	PTS-Scr-EIIC; PTS system, sucrose-specific IIC component	247	2.4e-229	Bacteria	NA	NA	NA	NA	NA	NA
DO021_gene_192	K02809	PTS-Scr-EIIB; PTS system, sucrose-specific IIB component [EC:2.7.1.211]	247	2.4e-229	Bacteria	NA	NA	NA	NA	NA	NA
DO021_gene_1923	K03406	mcp; methyl-accepting chemotaxis protein	317	6.8e-128	Bacteria	NA	NA	NA	NA	NA	NA
DO021_gene_19233	K01897	ACSL; long-chain acyl-CoA synthetase [EC:6.2.1.3]	81	3.5e-55	Bacteria	Firmicutes	Clostridia	Clostridiales	Lachnospiraceae	NA	NA
DO021_gene_19244	K15856	rmd; GDP-4-dehydro-6-deoxy-D-mannose reductase [EC:1.1.1.281]	281	8.4e-162	Bacteria	Firmicutes	Clostridia	Clostridiales	Lachnospiraceae	NA	Lachnospiraceae bacterium 28-4
DO021_gene_19245	K01711	gmd; GDPmannose 4,6-dehydratase [EC:4.2.1.47]	493	1.5e-188	Bacteria	Firmicutes	Clostridia	Clostridiales	Lachnospiraceae	NA	NA
DO021_gene_1926	K00864	glpK; glycerol kinase [EC:2.7.1.30]	123	2.3e-40	Bacteria	NA	NA	NA	NA	NA	NA
DO021_gene_19265	K02669	pilT; twitching motility protein PilT	332	5.7e-157	Bacteria	Firmicutes	Clostridia	Clostridiales	Lachnospiraceae	Acetatifactor	Acetatifactor muris
DO021_gene_19270	K03340	dapdh; diaminopimelate dehydrogenase [EC:1.4.1.16]	506	3e-163	Bacteria	NA	NA	NA	NA	NA	NA
DO021_gene_19286	K03496	parA; chromosome partitioning protein	102	1.1e-101	Bacteria	Firmicutes	Clostridia	Clostridiales	Lachnospiraceae	NA	Lachnospiraceae bacterium A4
DO021_gene_19301	K02040	pstS; phosphate transport system substrate-binding protein	285	3.7e-142	Bacteria	Firmicutes	Clostridia	Clostridiales	NA	NA	NA
DO021_gene_19302	K02037	pstC; phosphate transport system permease protein	351	3.6e-143	Bacteria	NA	NA	NA	NA	NA	NA
DO021_gene_19303	K02038	pstA; phosphate transport system permease protein	313	6.1e-151	Bacteria	NA	NA	NA	NA	NA	NA
DO021_gene_19306	K07658	phoB1; two-component system, OmpR family, alkaline phosphatase synthesis response regulator PhoP	239	3.9e-124	Bacteria	NA	NA	NA	NA	NA	NA
DO021_gene_1931	K10823	oppF; oligopeptide transport system ATP-binding protein	350	2.1e-139	Bacteria	Firmicutes	Clostridia	Clostridiales	NA	NA	NA
DO021_gene_19334	K02049	ABC.SN.A; NitT/TauT family transport system ATP-binding protein	335	1.1e-146	Bacteria	NA	NA	NA	NA	NA	NA
DO021_gene_19335	K02050	ABC.SN.P; NitT/TauT family transport system permease protein	220	3e-133	Bacteria	NA	NA	NA	NA	NA	NA
DO021_gene_19338	K01443	nagA; N-acetylglucosamine-6-phosphate deacetylase [EC:3.5.1.25]	312	3.4e-216	Bacteria	Firmicutes	Clostridia	Clostridiales	Lachnospiraceae	NA	NA
DO021_gene_1934	K01599	hemE; uroporphyrinogen decarboxylase [EC:4.1.1.37]	150	1.7e-190	Bacteria	Firmicutes	Clostridia	Clostridiales	NA	NA	NA
DO021_gene_19340	K02004	ABC.CD.P; putative ABC transport system permease protein	328	0	Bacteria	NA	NA	NA	NA	NA	NA
DO021_gene_19341	K02004	ABC.CD.P; putative ABC transport system permease protein	261	0	Bacteria	NA	NA	NA	NA	NA	NA
DO021_gene_19348	K07025	putative hydrolase of the HAD superfamily	79	1.8e-135	Bacteria	Firmicutes	Clostridia	Clostridiales	Lachnospiraceae	NA	Lachnospiraceae bacterium A4
DO021_gene_19360	K21071	pfk; ATP-dependent phosphofructokinase / diphosphate-dependent phosphofructokinase [EC:2.7.1.11 2.7.1.90]	331	2.3e-225	Bacteria	Firmicutes	Clostridia	Clostridiales	Lachnospiraceae	NA	NA
DO021_gene_19398	K00926	arcC; carbamate kinase [EC:2.7.2.2]	334	7.9e-174	Bacteria	Firmicutes	Clostridia	Clostridiales	Lachnospiraceae	NA	Lachnospiraceae bacterium 28-4
DO021_gene_19406	K00169	porA; pyruvate ferredoxin oxidoreductase alpha subunit [EC:1.2.7.1]	494	1.1e-219	Bacteria	Firmicutes	Clostridia	Clostridiales	Lachnospiraceae	NA	Lachnospiraceae bacterium A4
DO021_gene_19408	K00172	porG; pyruvate ferredoxin oxidoreductase gamma subunit [EC:1.2.7.1]	265	5e-101	Bacteria	Firmicutes	Clostridia	Clostridiales	Lachnospiraceae	NA	Lachnospiraceae bacterium A4
DO021_gene_19424	K15583	oppD; oligopeptide transport system ATP-binding protein	473	3.9e-165	NA	NA	NA	NA	NA	NA	NA
DO021_gene_19431	K01912	paaK; phenylacetate-CoA ligase [EC:6.2.1.30]	528	2.6e-177	Bacteria	Firmicutes	NA	NA	NA	NA	NA
DO021_gene_19432	K00179	iorA; indolepyruvate ferredoxin oxidoreductase, alpha subunit [EC:1.2.7.8]	690	1.3e-208	Bacteria	Firmicutes	NA	NA	NA	NA	NA
DO021_gene_19433	K00180	iorB; indolepyruvate ferredoxin oxidoreductase, beta subunit [EC:1.2.7.8]	199	8.9e-58	NA	NA	NA	NA	NA	NA	NA
DO021_gene_19435	K05349	bglX; beta-glucosidase [EC:3.2.1.21]	762	0	Bacteria	Firmicutes	Clostridia	Clostridiales	Lachnospiraceae	NA	Lachnospiraceae bacterium A4
DO021_gene_19436	K01191	MAN2C1; alpha-mannosidase [EC:3.2.1.24]	343	0	Bacteria	Firmicutes	Clostridia	Clostridiales	Lachnospiraceae	NA	Lachnospiraceae bacterium A4
DO021_gene_1945	K14989	salR; two-component system, NarL family, secretion system response regulator SalR	184	1.2e-103	Bacteria	NA	NA	NA	NA	NA	NA
DO021_gene_1946	K14988	salK; two-component system, NarL family, secretion system sensor histidine kinase SalK	266	6.1e-266	Bacteria	NA	NA	NA	NA	NA	NA
DO021_gene_1947	K02004	ABC.CD.P; putative ABC transport system permease protein	198	0	Bacteria	NA	NA	NA	NA	NA	NA
DO021_gene_19485	K10823	oppF; oligopeptide transport system ATP-binding protein	130	4.4e-105	Bacteria	NA	NA	NA	NA	NA	NA
DO021_gene_19486	K15583	oppD; oligopeptide transport system ATP-binding protein	327	6.8e-136	Bacteria	NA	NA	NA	NA	NA	NA
DO021_gene_1949	K20461	nukG; lantibiotic transport system permease protein	280	1.6e-123	NA	NA	NA	NA	NA	NA	NA
DO021_gene_19496	K15552	tauC; taurine transport system permease protein	96	1.8e-75	Bacteria	Firmicutes	Clostridia	Clostridiales	NA	NA	NA
DO021_gene_19498	K02049	ABC.SN.A; NitT/TauT family transport system ATP-binding protein	198	3.8e-98	Bacteria	NA	NA	NA	NA	NA	NA
DO021_gene_19504	K17320	lplC; putative aldouronate transport system permease protein	295	6e-122	Bacteria	Firmicutes	Clostridia	Clostridiales	Lachnospiraceae	NA	NA
DO021_gene_19505	K17318	lplA; putative aldouronate transport system substrate-binding protein	378	1.3e-253	Bacteria	Firmicutes	Clostridia	Clostridiales	Lachnospiraceae	NA	NA
DO021_gene_1951	K20459	nukF; lantibiotic transport system ATP-binding protein	360	7.1e-135	NA	NA	NA	NA	NA	NA	NA
DO021_gene_19515	K09760	rmuC; DNA recombination protein RmuC	307	6.2e-69	Bacteria	NA	NA	NA	NA	NA	NA
DO021_gene_19518	K03496	parA; chromosome partitioning protein	363	3.6e-134	Bacteria	NA	NA	NA	NA	NA	NA
DO021_gene_19519	K03497	parB; chromosome partitioning protein, ParB family	229	1.9e-155	Bacteria	NA	NA	NA	NA	NA	NA
DO021_gene_19525	K03205	virD4; type IV secretion system protein VirD4	222	2.6e-129	Bacteria	NA	NA	NA	NA	NA	NA
DO021_gene_19528	K20074	prpC; PPM family protein phosphatase [EC:3.1.3.16]	240	6.1e-142	Bacteria	Firmicutes	Clostridia	Clostridiales	Lachnospiraceae	NA	Lachnospiraceae bacterium A4
DO021_gene_19529	K06941	rlmN; 23S rRNA (adenine2503-C2)-methyltransferase [EC:2.1.1.192]	449	9.3e-194	Bacteria	Firmicutes	Clostridia	Clostridiales	Lachnospiraceae	NA	Lachnospiraceae bacterium A4
DO021_gene_19536	K07271	licD; lipopolysaccharide cholinephosphotransferase [EC:2.7.8.-]	143	4.9e-65	Bacteria	NA	NA	NA	NA	NA	NA
DO021_gene_19537	K12996	rgpA; rhamnosyltransferase [EC:2.4.1.-]	451	4.4e-160	Bacteria	NA	NA	NA	NA	NA	NA
DO021_gene_1954	K02004	ABC.CD.P; putative ABC transport system permease protein	111	0	Bacteria	NA	NA	NA	NA	NA	NA
DO021_gene_19543	K03499	trkA; trk system potassium uptake protein	348	1.8e-218	Bacteria	NA	NA	NA	NA	NA	NA
DO021_gene_19544	K03498	trkH; trk system potassium uptake protein	464	3.9e-235	Bacteria	NA	NA	NA	NA	NA	NA
DO021_gene_1955	K02003	ABC.CD.A; putative ABC transport system ATP-binding protein	330	5.5e-135	Bacteria	NA	NA	NA	NA	NA	NA
DO021_gene_19568	K00891	E2.7.1.71; shikimate kinase [EC:2.7.1.71]	157	2.4e-58	Bacteria	Firmicutes	NA	NA	NA	NA	NA
DO021_gene_19569	K00014	aroE; shikimate dehydrogenase [EC:1.1.1.25]	372	3.4e-133	Bacteria	Firmicutes	NA	NA	NA	NA	NA
DO021_gene_19571	K07138	uncharacterized protein	515	3.1e-155	Bacteria	NA	NA	NA	NA	NA	NA
DO021_gene_19574	K03168	topA; DNA topoisomerase I [EC:5.99.1.2]	999	0	Bacteria	Firmicutes	Clostridia	Clostridiales	Lachnospiraceae	NA	Lachnospiraceae bacterium A4
DO021_gene_19575	K03706	codY; transcriptional pleiotropic repressor	373	9.2e-138	Bacteria	Firmicutes	Clostridia	Clostridiales	Lachnospiraceae	NA	NA
DO021_gene_19576	K02387	flgB; flagellar basal-body rod protein FlgB	79	4e-57	Bacteria	Firmicutes	Clostridia	Clostridiales	Lachnospiraceae	NA	Lachnospiraceae bacterium A4
DO021_gene_19578	K02408	fliE; flagellar hook-basal body complex protein FliE	62	2.2e-51	Bacteria	Firmicutes	Clostridia	Clostridiales	Lachnospiraceae	NA	Lachnospiraceae bacterium A4
DO021_gene_19581	K07478	ycaJ; putative ATPase	655	1.5e-244	Bacteria	Firmicutes	Clostridia	Clostridiales	Lachnospiraceae	NA	NA
DO021_gene_19585	K00180	iorB; indolepyruvate ferredoxin oxidoreductase, beta subunit [EC:1.2.7.8]	247	1.8e-98	Bacteria	Firmicutes	Clostridia	Clostridiales	Lachnospiraceae	NA	NA
DO021_gene_19596	K01187	malZ; alpha-glucosidase [EC:3.2.1.20]	676	0	Bacteria	NA	NA	NA	NA	NA	bacterium D16-50
DO021_gene_19597	K00705	malQ; 4-alpha-glucanotransferase [EC:2.4.1.25]	544	1.2e-270	Bacteria	NA	NA	NA	NA	NA	NA
DO021_gene_1962	K16907	fluoroquinolone transport system ATP-binding protein [EC:3.6.3.-]	200	6.4e-145	Bacteria	NA	NA	NA	NA	NA	NA
DO021_gene_19624	K06306	yaaH; spore germination protein	335	4e-214	Bacteria	Firmicutes	Clostridia	Clostridiales	Lachnospiraceae	NA	Lachnospiraceae bacterium 28-4
DO021_gene_19626	K00972	UAP1; UDP-N-acetylglucosamine/UDP-N-acetylgalactosamine diphosphorylase [EC:2.7.7.23 2.7.7.83]	415	1.6e-237	Bacteria	Firmicutes	Clostridia	Clostridiales	Lachnospiraceae	NA	Lachnospiraceae bacterium 28-4
DO021_gene_19655	K02057	ABC.SS.P; simple sugar transport system permease protein	286	1.2e-139	Bacteria	Firmicutes	Clostridia	Clostridiales	NA	NA	NA
DO021_gene_19656	K02057	ABC.SS.P; simple sugar transport system permease protein	330	2.2e-144	Bacteria	Firmicutes	Clostridia	Clostridiales	NA	NA	NA
DO021_gene_19672	K07456	mutS2; DNA mismatch repair protein MutS2	894	1.9e-279	Bacteria	Firmicutes	NA	NA	NA	NA	NA
DO021_gene_19686	K00891	E2.7.1.71; shikimate kinase [EC:2.7.1.71]	106	8.4e-59	Bacteria	NA	NA	NA	NA	NA	bacterium 0.1xD8-71
DO021_gene_19688	K07015	uncharacterized protein	207	3.5e-76	Bacteria	NA	NA	NA	NA	NA	NA
DO021_gene_19699	K07089	uncharacterized protein	488	2.3e-157	Bacteria	NA	NA	NA	NA	NA	NA
DO021_gene_197	K01223	E3.2.1.86B; 6-phospho-beta-glucosidase [EC:3.2.1.86]	584	1.2e-247	Bacteria	NA	NA	NA	NA	NA	NA
DO021_gene_19709	K00926	arcC; carbamate kinase [EC:2.7.2.2]	347	3.8e-167	Bacteria	Firmicutes	Clostridia	Clostridiales	Lachnospiraceae	NA	Lachnospiraceae bacterium A4
DO021_gene_19714	K01703	leuC; 3-isopropylmalate/(R)-2-methylmalate dehydratase large subunit [EC:4.2.1.33 4.2.1.35]	551	4.6e-163	Bacteria	NA	NA	NA	NA	NA	NA
DO021_gene_19716	K00052	leuB; 3-isopropylmalate dehydrogenase [EC:1.1.1.85]	394	6e-116	Bacteria	NA	NA	NA	NA	NA	NA
DO021_gene_1972	K02013	ABC.FEV.A; iron complex transport system ATP-binding protein [EC:3.6.3.34]	193	5.8e-97	Bacteria	NA	NA	NA	NA	NA	NA
DO021_gene_19721	K07560	dtd; D-aminoacyl-tRNA deacylase [EC:3.1.1.96]	189	4.3e-79	Bacteria	Firmicutes	Clostridia	Clostridiales	Lachnospiraceae	NA	Lachnospiraceae bacterium 28-4
DO021_gene_19726	K02406	fliC; flagellin	141	3e-109	Bacteria	NA	NA	NA	NA	NA	NA
DO021_gene_19728	K03406	mcp; methyl-accepting chemotaxis protein	226	9.4e-190	Bacteria	NA	NA	NA	NA	NA	NA
DO021_gene_19733	K12510	tadB; tight adherence protein B	162	2.2e-96	Bacteria	NA	NA	NA	NA	NA	NA
DO021_gene_19741	K07003	uncharacterized protein	808	0	Bacteria	Firmicutes	Clostridia	Clostridiales	Lachnospiraceae	NA	Lachnospiraceae bacterium 28-4
DO021_gene_19752	K00059	fabG; 3-oxoacyl-[acyl-carrier protein] reductase [EC:1.1.1.100]	190	2e-124	Bacteria	NA	NA	NA	NA	NA	NA
DO021_gene_19757	K07031	hddA; D-glycero-alpha-D-manno-heptose-7-phosphate kinase [EC:2.7.1.168]	458	8.9e-162	Bacteria	Firmicutes	Clostridia	Clostridiales	NA	NA	NA
DO021_gene_19763	K01990	ABC-2.A; ABC-2 type transport system ATP-binding protein	254	1.8e-149	Bacteria	Firmicutes	Clostridia	Clostridiales	Lachnospiraceae	NA	NA
DO021_gene_19764	K01992	ABC-2.P; ABC-2 type transport system permease protein	188	8.2e-125	Bacteria	Firmicutes	Clostridia	Clostridiales	Lachnospiraceae	NA	NA
DO021_gene_19789	K07447	ruvX; putative holliday junction resolvase [EC:3.1.-.-]	121	1.7e-32	Bacteria	NA	NA	NA	NA	NA	NA
DO021_gene_1979	K03596	lepA; GTP-binding protein LepA	1016	0	Bacteria	NA	NA	NA	NA	NA	NA
DO021_gene_19797	K02003	ABC.CD.A; putative ABC transport system ATP-binding protein	348	1.1e-118	Bacteria	NA	NA	NA	NA	NA	NA
DO021_gene_198	K02759	PTS-Cel-EIIA; PTS system, cellobiose-specific IIA component [EC:2.7.1.196 2.7.1.205]	66	2.1e-30	Bacteria	NA	NA	NA	NA	NA	NA
DO021_gene_19836	K02033	ABC.PE.P; peptide/nickel transport system permease protein	301	2.2e-141	Bacteria	NA	NA	NA	NA	NA	NA
DO021_gene_19837	K02034	ABC.PE.P1; peptide/nickel transport system permease protein	280	4e-117	Bacteria	NA	NA	NA	NA	NA	NA
DO021_gene_19838	K21613	yxeP; uncharacterized hydrolase [EC:3.-.-.-]	272	9.3e-137	Bacteria	NA	NA	NA	NA	NA	NA
DO021_gene_19839	K03406	mcp; methyl-accepting chemotaxis protein	196	1.1e-140	Bacteria	NA	NA	NA	NA	NA	NA
DO021_gene_19872	K02051	ABC.SN.S; NitT/TauT family transport system substrate-binding protein	266	3.1e-101	Bacteria	NA	NA	NA	NA	NA	NA
DO021_gene_19875	K01358	clpP; ATP-dependent Clp protease, protease subunit [EC:3.4.21.92]	310	2.9e-99	Bacteria	NA	NA	NA	NA	NA	NA
DO021_gene_19879	K02026	ABC.MS.P1; multiple sugar transport system permease protein	285	3.3e-104	Bacteria	NA	NA	NA	NA	NA	NA
DO021_gene_19890	K03581	recD; exodeoxyribonuclease V alpha subunit [EC:3.1.11.5]	216	1.2e-136	Bacteria	Firmicutes	Clostridia	Clostridiales	Ruminococcaceae	Pseudoflavonifractor	Pseudoflavonifractor capillosus
DO021_gene_19899	K01755	argH; argininosuccinate lyase [EC:4.3.2.1]	692	3.4e-239	Bacteria	NA	NA	NA	NA	NA	NA
DO021_gene_19901	K03169	topB; DNA topoisomerase III [EC:5.99.1.2]	733	0	Bacteria	Firmicutes	Clostridia	Clostridiales	Lachnospiraceae	NA	NA
DO021_gene_19908	K12132	prkC; eukaryotic-like serine/threonine-protein kinase [EC:2.7.11.1]	489	2.3e-260	Bacteria	NA	NA	NA	NA	NA	NA
DO021_gene_19909	K06949	rsgA; ribosome biogenesis GTPase / thiamine phosphate phosphatase [EC:3.6.1.- 3.1.3.100]	330	5.2e-116	Bacteria	NA	NA	NA	NA	NA	NA
DO021_gene_1992	K06972	PITRM1; presequence protease [EC:3.4.24.-]	979	0	Bacteria	Firmicutes	Clostridia	Clostridiales	Lachnospiraceae	Acetatifactor	Acetatifactor muris
DO021_gene_19947	K01869	LARS; leucyl-tRNA synthetase [EC:6.1.1.4]	1255	0	Bacteria	NA	NA	NA	NA	NA	NA
DO021_gene_19956	K07258	dacC; serine-type D-Ala-D-Ala carboxypeptidase (penicillin-binding protein 5/6) [EC:3.4.16.4]	204	3.6e-210	Bacteria	Firmicutes	Clostridia	Clostridiales	Lachnospiraceae	NA	Lachnospiraceae bacterium 28-4
DO021_gene_19960	K10441	rbsA; ribose transport system ATP-binding protein [EC:3.6.3.17]	387	2.4e-280	Bacteria	Firmicutes	Clostridia	Clostridiales	Lachnospiraceae	NA	Lachnospiraceae bacterium 28-4
DO021_gene_19965	K01939	purA; adenylosuccinate synthase [EC:6.3.4.4]	664	2.1e-248	Bacteria	Firmicutes	Clostridia	Clostridiales	Lachnospiraceae	NA	Lachnospiraceae bacterium 28-4
DO021_gene_19967	K01756	purB; adenylosuccinate lyase [EC:4.3.2.2]	770	5.7e-271	Bacteria	Firmicutes	NA	NA	NA	NA	NA
DO021_gene_19974	K00012	UGDH; UDPglucose 6-dehydrogenase [EC:1.1.1.22]	601	3.3e-216	Bacteria	Firmicutes	Clostridia	Clostridiales	Lachnospiraceae	NA	Lachnospiraceae bacterium A4
DO021_gene_1998	K01880	GARS; glycyl-tRNA synthetase [EC:6.1.1.14]	831	3e-269	NA	NA	NA	NA	NA	NA	NA
DO021_gene_19985	K03783	punA; purine-nucleoside phosphorylase [EC:2.4.2.1]	353	3.7e-129	Bacteria	NA	NA	NA	NA	NA	NA
DO021_gene_19987	K06901	pbuG; putative MFS transporter, AGZA family, xanthine/uracil permease	597	5.4e-226	Bacteria	NA	NA	NA	NA	NA	bacterium D16-50
DO021_gene_19996	K00615	E2.2.1.1; transketolase [EC:2.2.1.1]	399	7.8e-159	Bacteria	Firmicutes	Clostridia	Clostridiales	Lachnospiraceae	NA	NA
DO021_gene_2000	K04045	hscC; molecular chaperone HscC	573	2e-286	Bacteria	NA	NA	NA	NA	NA	NA
DO021_gene_20007	K02004	ABC.CD.P; putative ABC transport system permease protein	191	0	Bacteria	Firmicutes	Clostridia	Clostridiales	Lachnospiraceae	NA	NA
DO021_gene_20020	K07568	queA; S-adenosylmethionine:tRNA ribosyltransferase-isomerase [EC:2.4.99.17]	404	9.2e-130	Bacteria	NA	NA	NA	NA	NA	NA
DO021_gene_20021	K03551	ruvB; holliday junction DNA helicase RuvB [EC:3.6.4.12]	444	5.1e-131	Bacteria	NA	NA	NA	NA	NA	NA
DO021_gene_20022	K03550	ruvA; holliday junction DNA helicase RuvA [EC:3.6.4.12]	147	1.8e-29	Bacteria	NA	NA	NA	NA	NA	NA
DO021_gene_20023	K01159	ruvC; crossover junction endodeoxyribonuclease RuvC [EC:3.1.22.4]	166	3.6e-55	Bacteria	NA	NA	NA	NA	NA	NA
DO021_gene_20027	K01006	ppdK; pyruvate, orthophosphate dikinase [EC:2.7.9.1]	1493	0	Bacteria	NA	NA	NA	NA	NA	NA
DO021_gene_2003	K01812	uxaC; glucuronate isomerase [EC:5.3.1.12]	689	9.7e-271	Bacteria	NA	NA	NA	NA	NA	NA
DO021_gene_20031	K03497	parB; chromosome partitioning protein, ParB family	227	2.3e-158	Bacteria	NA	NA	NA	NA	NA	NA
DO021_gene_2004	K02529	lacI; LacI family transcriptional regulator	233	3.6e-150	Bacteria	NA	NA	NA	NA	NA	NA
DO021_gene_2006	K01685	uxaA; altronate hydrolase [EC:4.2.1.7]	617	1.3e-220	Bacteria	NA	NA	NA	NA	NA	NA
DO021_gene_20069	K17320	lplC; putative aldouronate transport system permease protein	269	4.1e-129	Bacteria	Firmicutes	NA	NA	NA	NA	Firmicutes bacterium CAG:110
DO021_gene_20087	K00595	cobL; precorrin-6Y C5,15-methyltransferase (decarboxylating) [EC:2.1.1.132]	487	0	Bacteria	Firmicutes	Clostridia	Clostridiales	Lachnospiraceae	NA	NA
DO021_gene_20089	K02189	cbiG; cobalt-precorrin 5A hydrolase [EC:3.7.1.12]	240	4.1e-168	Bacteria	Firmicutes	Clostridia	Clostridiales	Lachnospiraceae	NA	NA
DO021_gene_20093	K02238	comEC; competence protein ComEC	77	6e-61	Bacteria	NA	NA	NA	NA	NA	NA
DO021_gene_201	K03491	licR; lichenan operon transcriptional antiterminator	400	3.4e-176	Bacteria	Firmicutes	NA	NA	NA	NA	NA
DO021_gene_20105	K03701	uvrA; excinuclease ABC subunit A	1499	0	Bacteria	Firmicutes	Clostridia	Clostridiales	Lachnospiraceae	NA	Lachnospiraceae bacterium 28-4
DO021_gene_20123	K03151	thiI; tRNA uracil 4-sulfurtransferase [EC:2.8.1.4]	330	9.6e-115	Bacteria	NA	NA	NA	NA	NA	NA
DO021_gene_20150	K03430	phnW; 2-aminoethylphosphonate-pyruvate transaminase [EC:2.6.1.37]	290	6.7e-217	Bacteria	Firmicutes	Clostridia	Clostridiales	Lachnospiraceae	NA	Lachnospiraceae bacterium A4
DO021_gene_20151	K01841	pepM; phosphoenolpyruvate phosphomutase [EC:5.4.2.9]	553	2.4e-239	Bacteria	Firmicutes	Clostridia	Clostridiales	Lachnospiraceae	NA	Lachnospiraceae bacterium A4
DO021_gene_20153	K09459	E4.1.1.82; phosphonopyruvate decarboxylase [EC:4.1.1.82]	322	1.5e-202	Bacteria	Firmicutes	Clostridia	Clostridiales	Lachnospiraceae	NA	Lachnospiraceae bacterium A4
DO021_gene_20164	K17320	lplC; putative aldouronate transport system permease protein	202	3.7e-114	Bacteria	NA	NA	NA	NA	NA	NA
DO021_gene_20169	K02757	PTS-Bgl-EIIC; PTS system, beta-glucoside-specific IIC component	79	1.3e-42	Bacteria	Firmicutes	Clostridia	Clostridiales	Lachnospiraceae	Kineothrix	Kineothrix alysoides
DO021_gene_20169	K02756	PTS-Bgl-EIIB; PTS system, beta-glucoside-specific IIB component [EC:2.7.1.-]	79	1.3e-42	Bacteria	Firmicutes	Clostridia	Clostridiales	Lachnospiraceae	Kineothrix	Kineothrix alysoides
DO021_gene_20169	K02755	PTS-Bgl-EIIA; PTS system, beta-glucoside-specific IIA component [EC:2.7.1.-]	79	1.3e-42	Bacteria	Firmicutes	Clostridia	Clostridiales	Lachnospiraceae	Kineothrix	Kineothrix alysoides
DO021_gene_20171	K02804	PTS-Nag-EIIC; PTS system, N-acetylglucosamine-specific IIC component	588	4.8e-233	Bacteria	Firmicutes	Clostridia	Clostridiales	NA	NA	NA
DO021_gene_20171	K02803	PTS-Nag-EIIB; PTS system, N-acetylglucosamine-specific IIB component [EC:2.7.1.193]	588	4.8e-233	Bacteria	Firmicutes	Clostridia	Clostridiales	NA	NA	NA
DO021_gene_20172	K02564	nagB; glucosamine-6-phosphate deaminase [EC:3.5.99.6]	315	1.3e-128	Bacteria	Firmicutes	Clostridia	Clostridiales	Lachnospiraceae	NA	NA
DO021_gene_20173	K01443	nagA; N-acetylglucosamine-6-phosphate deacetylase [EC:3.5.1.25]	410	1.2e-167	Bacteria	Firmicutes	Clostridia	Clostridiales	Lachnospiraceae	Kineothrix	Kineothrix alysoides
DO021_gene_20179	K03413	cheY; two-component system, chemotaxis family, chemotaxis protein CheY	199	3e-59	Bacteria	NA	NA	NA	NA	NA	NA
DO021_gene_20182	K02420	fliQ; flagellar biosynthetic protein FliQ	89	1.1e-37	Bacteria	Firmicutes	Clostridia	Clostridiales	Lachnospiraceae	NA	Lachnospiraceae bacterium 28-4
DO021_gene_20183	K02421	fliR; flagellar biosynthetic protein FliR	211	1e-133	Bacteria	Firmicutes	Clostridia	Clostridiales	Lachnospiraceae	NA	Lachnospiraceae bacterium 28-4
DO021_gene_20184	K02401	flhB; flagellar biosynthetic protein FlhB	372	7.7e-199	Bacteria	Firmicutes	Clostridia	Clostridiales	Lachnospiraceae	NA	Lachnospiraceae bacterium 28-4
DO021_gene_2019	K04069	pflA; pyruvate formate lyase activating enzyme [EC:1.97.1.4]	233	1.9e-126	Bacteria	Firmicutes	Clostridia	Clostridiales	Lachnospiraceae	NA	Lachnospiraceae bacterium 28-4
DO021_gene_20190	K00790	murA; UDP-N-acetylglucosamine 1-carboxyvinyltransferase [EC:2.5.1.7]	333	7.2e-177	Bacteria	NA	NA	NA	NA	NA	NA
DO021_gene_2021	K04070	pflX; putative pyruvate formate lyase activating enzyme [EC:1.97.1.4]	351	6.2e-187	Bacteria	Firmicutes	Clostridia	Clostridiales	Lachnospiraceae	NA	Lachnospiraceae bacterium 28-4
DO021_gene_20211	K01810	GPI; glucose-6-phosphate isomerase [EC:5.3.1.9]	667	1e-221	Bacteria	NA	NA	NA	NA	NA	NA
DO021_gene_2024	K05342	E2.4.1.64; alpha,alpha-trehalose phosphorylase [EC:2.4.1.64]	597	0	Bacteria	Firmicutes	Clostridia	Clostridiales	Lachnospiraceae	NA	Lachnospiraceae bacterium 28-4
DO021_gene_20245	K01223	E3.2.1.86B; 6-phospho-beta-glucosidase [EC:3.2.1.86]	579	6.5e-214	Bacteria	Firmicutes	NA	NA	NA	NA	NA
DO021_gene_20249	K01953	asnB; asparagine synthase (glutamine-hydrolysing) [EC:6.3.5.4]	475	0	Bacteria	Firmicutes	Clostridia	Clostridiales	Lachnospiraceae	NA	Lachnospiraceae bacterium A4
DO021_gene_20256	K03324	yjbB; phosphate:Na+ symporter	634	4.5e-193	Bacteria	NA	NA	NA	NA	NA	NA
DO021_gene_20258	K01424	E3.5.1.1; L-asparaginase [EC:3.5.1.1]	341	1.1e-130	Bacteria	NA	NA	NA	NA	NA	NA
DO021_gene_2026	K10118	msmF; raffinose/stachyose/melibiose transport system permease protein	155	2.4e-142	Bacteria	Firmicutes	Clostridia	Clostridiales	NA	NA	NA
DO021_gene_2027	K10117	msmE; raffinose/stachyose/melibiose transport system substrate-binding protein	138	2.1e-217	Bacteria	Firmicutes	Clostridia	Clostridiales	NA	NA	NA
DO021_gene_20280	K02409	fliF; flagellar M-ring protein FliF	235	2.6e-187	Bacteria	Firmicutes	Clostridia	Clostridiales	Lachnospiraceae	Acetatifactor	Acetatifactor muris
DO021_gene_2029	K07720	yesN; two-component system, response regulator YesN	125	1e-289	Bacteria	Firmicutes	Clostridia	Clostridiales	Lachnospiraceae	NA	Lachnospiraceae bacterium 28-4
DO021_gene_2030	K02647	cdaR; carbohydrate diacid regulator	423	1.2e-196	Bacteria	Firmicutes	Clostridia	Clostridiales	Lachnospiraceae	NA	Lachnospiraceae bacterium 28-4
DO021_gene_20314	K15583	oppD; oligopeptide transport system ATP-binding protein	423	1.6e-187	Bacteria	Firmicutes	Clostridia	Clostridiales	Lachnospiraceae	Dorea	Dorea sp. 5-2
DO021_gene_20315	K10823	oppF; oligopeptide transport system ATP-binding protein	345	2.6e-174	Bacteria	Firmicutes	Clostridia	Clostridiales	Lachnospiraceae	Dorea	Dorea sp. 5-2
DO021_gene_2032	K10112	msmX; multiple sugar transport system ATP-binding protein	565	1.7e-206	Bacteria	NA	NA	NA	NA	NA	NA
DO021_gene_20320	K00058	serA; D-3-phosphoglycerate dehydrogenase / 2-oxoglutarate reductase [EC:1.1.1.95 1.1.1.399]	501	8.9e-222	Bacteria	Firmicutes	Clostridia	Clostridiales	Lachnospiraceae	NA	Lachnospiraceae bacterium 28-4
DO021_gene_20327	K01990	ABC-2.A; ABC-2 type transport system ATP-binding protein	233	8.3e-118	Bacteria	NA	NA	NA	NA	NA	NA
DO021_gene_20328	K01992	ABC-2.P; ABC-2 type transport system permease protein	156	1.1e-97	Bacteria	NA	NA	NA	NA	NA	NA
DO021_gene_20329	K00088	IMPDH; IMP dehydrogenase [EC:1.1.1.205]	769	3.7e-236	Bacteria	NA	NA	NA	NA	NA	NA
DO021_gene_20348	K02662	pilM; type IV pilus assembly protein PilM	116	2e-176	Bacteria	Firmicutes	Clostridia	Clostridiales	Lachnospiraceae	NA	Lachnospiraceae bacterium COE1
DO021_gene_2036	K03778	ldhA; D-lactate dehydrogenase [EC:1.1.1.28]	344	4.4e-185	Bacteria	Firmicutes	Clostridia	Clostridiales	Lachnospiraceae	NA	Lachnospiraceae bacterium 28-4
DO021_gene_20381	K20461	nukG; lantibiotic transport system permease protein	202	9.9e-277	Bacteria	Firmicutes	Clostridia	Clostridiales	Lachnospiraceae	NA	Lachnospiraceae bacterium A4
DO021_gene_20386	K01990	ABC-2.A; ABC-2 type transport system ATP-binding protein	269	2.2e-153	Bacteria	Firmicutes	Clostridia	Clostridiales	Lachnospiraceae	NA	Lachnospiraceae bacterium A4
DO021_gene_20412	K02500	hisF; imidazole glycerol-phosphate synthase subunit HisF [EC:4.3.2.10]	334	3.1e-117	Bacteria	NA	NA	NA	NA	NA	NA
DO021_gene_2042	K01783	rpe; ribulose-phosphate 3-epimerase [EC:5.1.3.1]	239	6.8e-118	Bacteria	Firmicutes	Clostridia	Clostridiales	Lachnospiraceae	NA	Lachnospiraceae bacterium 28-4
DO021_gene_20426	K18430	legI; N,N'-diacetyllegionaminate synthase [EC:2.5.1.101]	414	2.2e-134	Bacteria	NA	NA	NA	NA	NA	NA
DO021_gene_20427	K18429	legG; GDP/UDP-N,N'-diacetylbacillosamine 2-epimerase (hydrolysing) [EC:3.2.1.184]	421	5.2e-137	Bacteria	Firmicutes	NA	NA	NA	NA	NA
DO021_gene_2043	K00615	E2.2.1.1; transketolase [EC:2.2.1.1]	432	4e-164	Bacteria	Firmicutes	Clostridia	Clostridiales	Lachnospiraceae	NA	Lachnospiraceae bacterium 28-4
DO021_gene_20431	K10117	msmE; raffinose/stachyose/melibiose transport system substrate-binding protein	220	1.6e-184	Bacteria	NA	NA	NA	NA	NA	bacterium 0.1xD8-82
DO021_gene_20437	K18856	vanC; D-alanine---D-serine ligase [EC:6.3.2.35]	388	1.2e-196	Bacteria	NA	NA	NA	NA	NA	NA
DO021_gene_20439	K18348	vanT; serine/alanine racemase [EC:5.1.1.18 5.1.1.1]	238	4.5e-177	Bacteria	Firmicutes	Clostridia	Clostridiales	Lachnospiraceae	Dorea	Dorea sp. 5-2
DO021_gene_2044	K00615	E2.2.1.1; transketolase [EC:2.2.1.1]	409	1.7e-156	Bacteria	Firmicutes	Clostridia	Clostridiales	Lachnospiraceae	NA	NA
DO021_gene_20440	K18348	vanT; serine/alanine racemase [EC:5.1.1.18 5.1.1.1]	350	9.6e-205	Bacteria	Firmicutes	Clostridia	Clostridiales	Lachnospiraceae	Dorea	Dorea sp. 5-2
DO021_gene_20446	K00266	gltD; glutamate synthase (NADPH) small chain [EC:1.4.1.13]	719	1.3e-248	Bacteria	NA	NA	NA	NA	NA	NA
DO021_gene_20448	K00528	fpr; ferredoxin/flavodoxin---NADP+ reductase [EC:1.18.1.2 1.19.1.1]	446	5e-151	Bacteria	NA	NA	NA	NA	NA	NA
DO021_gene_20453	K03307	TC.SSS; solute:Na+ symporter, SSS family	133	2.5e-155	Bacteria	Firmicutes	Negativicutes	Acidaminococcales	Acidaminococcaceae	Acidaminococcus	Acidaminococcus sp. CAG:917
DO021_gene_20459	K02358	tuf; elongation factor Tu	712	2e-224	Bacteria	NA	NA	NA	NA	NA	NA
DO021_gene_20479	K07458	vsr; DNA mismatch endonuclease, patch repair protein [EC:3.1.-.-]	177	1.6e-63	Bacteria	NA	NA	NA	NA	NA	NA
DO021_gene_20489	K03499	trkA; trk system potassium uptake protein	464	9.7e-194	Bacteria	NA	NA	NA	NA	NA	NA
DO021_gene_20490	K03498	trkH; trk system potassium uptake protein	576	1.3e-193	Bacteria	NA	NA	NA	NA	NA	NA
DO021_gene_20494	K06881	nrnA; bifunctional oligoribonuclease and PAP phosphatase NrnA [EC:3.1.3.7 3.1.13.3]	284	6.2e-184	Bacteria	Firmicutes	Clostridia	Clostridiales	Lachnospiraceae	NA	Lachnospiraceae bacterium A4
DO021_gene_20497	K11753	ribF; riboflavin kinase / FMN adenylyltransferase [EC:2.7.1.26 2.7.7.2]	250	3e-172	Bacteria	Firmicutes	Clostridia	Clostridiales	Lachnospiraceae	NA	Lachnospiraceae bacterium A4
DO021_gene_20502	K21011	pelF; polysaccharide biosynthesis protein PelF	421	2.7e-212	Bacteria	Firmicutes	NA	NA	NA	NA	NA
DO021_gene_2051	K01625	eda; 2-dehydro-3-deoxyphosphogluconate aldolase / (4S)-4-hydroxy-2-oxoglutarate aldolase [EC:4.1.2.14 4.1.3.42]	269	6.9e-91	Bacteria	Firmicutes	NA	NA	NA	NA	NA
DO021_gene_20519	K02867	RP-L11; large subunit ribosomal protein L11	237	1.8e-55	Bacteria	NA	NA	NA	NA	NA	NA
DO021_gene_2052	K00040	uxuB; fructuronate reductase [EC:1.1.1.57]	685	1.2e-248	Bacteria	Firmicutes	Clostridia	Clostridiales	NA	NA	NA
DO021_gene_20520	K02863	RP-L1; large subunit ribosomal protein L1	362	4.3e-123	Bacteria	Firmicutes	NA	NA	NA	NA	NA
DO021_gene_20522	K02864	RP-L10; large subunit ribosomal protein L10	213	4.2e-92	Bacteria	Firmicutes	Clostridia	Clostridiales	Lachnospiraceae	NA	Lachnospiraceae bacterium A4
DO021_gene_20523	K02935	RP-L7; large subunit ribosomal protein L7/L12	170	1.4e-54	Bacteria	Firmicutes	Clostridia	Clostridiales	Lachnospiraceae	NA	Lachnospiraceae bacterium A4
DO021_gene_2053	K01686	uxuA; mannonate dehydratase [EC:4.2.1.8]	587	1.5e-199	Bacteria	NA	NA	NA	NA	NA	NA
DO021_gene_20533	K02004	ABC.CD.P; putative ABC transport system permease protein	213	1.3e-232	Bacteria	Firmicutes	Clostridia	Clostridiales	Clostridiaceae	Butyricicoccus	Butyricicoccus sp. 1XD8-22
DO021_gene_20543	K06871	uncharacterized protein	141	6e-46	Bacteria	Firmicutes	NA	NA	NA	NA	NA
DO021_gene_20548	K01889	FARSA; phenylalanyl-tRNA synthetase alpha chain [EC:6.1.1.20]	342	2.2e-188	Bacteria	NA	NA	NA	NA	NA	NA
DO021_gene_20549	K01890	FARSB; phenylalanyl-tRNA synthetase beta chain [EC:6.1.1.20]	509	0	Bacteria	NA	NA	NA	NA	NA	NA
DO021_gene_20552	K20492	nisG; lantibiotic transport system permease protein	177	5e-64	Bacteria	Firmicutes	Clostridia	Clostridiales	NA	NA	NA
DO021_gene_20553	K20488	nisR; two-component system, OmpR family, lantibiotic biosynthesis response regulator NisR/SpaR	303	5.4e-97	Bacteria	Firmicutes	NA	NA	NA	NA	NA
DO021_gene_20554	K20487	nisK; two-component system, OmpR family, lantibiotic biosynthesis sensor histidine kinase NisK/SpaK [EC:2.7.13.3]	361	4.1e-122	Bacteria	Firmicutes	NA	NA	NA	NA	NA
DO021_gene_2056	K05989	ramA; alpha-L-rhamnosidase [EC:3.2.1.40]	528	0	Bacteria	Firmicutes	Clostridia	Clostridiales	Lachnospiraceae	Blautia	[Ruminococcus] gnavus
DO021_gene_20574	K03499	trkA; trk system potassium uptake protein	279	2e-93	Bacteria	NA	NA	NA	NA	NA	NA
DO021_gene_20579	K06967	trmK; tRNA (adenine22-N1)-methyltransferase [EC:2.1.1.217]	166	5.6e-77	Bacteria	NA	NA	NA	NA	NA	NA
DO021_gene_2058	K01190	lacZ; beta-galactosidase [EC:3.2.1.23]	216	0	Bacteria	Firmicutes	Clostridia	Clostridiales	Lachnospiraceae	Blautia	[Ruminococcus] gnavus
DO021_gene_20588	K01190	lacZ; beta-galactosidase [EC:3.2.1.23]	305	2.5e-132	Bacteria	NA	NA	NA	NA	NA	NA
DO021_gene_20594	K02004	ABC.CD.P; putative ABC transport system permease protein	189	3.2e-236	Bacteria	Firmicutes	Clostridia	Clostridiales	Lachnospiraceae	Dorea	Dorea sp. 5-2
DO021_gene_20599	K07095	uncharacterized protein	133	3.9e-61	Bacteria	NA	NA	NA	NA	NA	NA
DO021_gene_20619	K03406	mcp; methyl-accepting chemotaxis protein	140	1.9e-179	Bacteria	Firmicutes	Clostridia	Clostridiales	Lachnospiraceae	NA	Lachnospiraceae bacterium A4
DO021_gene_2062	K05350	bglB; beta-glucosidase [EC:3.2.1.21]	416	4.9e-160	Bacteria	NA	NA	NA	NA	NA	NA
DO021_gene_20629	K18348	vanT; serine/alanine racemase [EC:5.1.1.18 5.1.1.1]	323	5.3e-238	Bacteria	NA	NA	NA	NA	NA	NA
DO021_gene_20639	K19157	yafQ; mRNA interferase YafQ [EC:3.1.-.-]	109	5.2e-43	NA	NA	NA	NA	NA	NA	uncultured prokaryote
DO021_gene_20647	K21011	pelF; polysaccharide biosynthesis protein PelF	424	1.5e-223	Bacteria	Firmicutes	Clostridia	Clostridiales	NA	NA	NA
DO021_gene_2065	K00091	E1.1.1.219; dihydroflavonol-4-reductase [EC:1.1.1.219]	253	6.8e-141	Bacteria	Firmicutes	Clostridia	Clostridiales	Ruminococcaceae	NA	[Clostridium] sporosphaeroides
DO021_gene_20658	K00059	fabG; 3-oxoacyl-[acyl-carrier protein] reductase [EC:1.1.1.100]	203	8e-115	Bacteria	NA	NA	NA	NA	NA	bacterium 1xD42-87
DO021_gene_2067	K05970	SIAE; sialate O-acetylesterase [EC:3.1.1.53]	236	1.9e-304	Bacteria	Firmicutes	Clostridia	Clostridiales	Lachnospiraceae	Blautia	[Ruminococcus] gnavus
DO021_gene_20712	K02389	flgD; flagellar basal-body rod modification protein FlgD	124	3.7e-145	Bacteria	Firmicutes	Clostridia	Clostridiales	Lachnospiraceae	NA	Lachnospiraceae bacterium 28-4
DO021_gene_20726	K05566	mnhB; multicomponent Na+:H+ antiporter subunit B	163	2.6e-142	Bacteria	Firmicutes	Clostridia	Clostridiales	NA	NA	NA
DO021_gene_20728	K05568	mnhD; multicomponent Na+:H+ antiporter subunit D	332	7.4e-201	Bacteria	NA	NA	NA	NA	NA	NA
DO021_gene_20729	K05568	mnhD; multicomponent Na+:H+ antiporter subunit D	299	8.3e-176	Bacteria	NA	NA	NA	NA	NA	NA
DO021_gene_20732	K18682	rny; ribonucrease Y [EC:3.1.-.-]	754	8.5e-212	Bacteria	NA	NA	NA	NA	NA	NA
DO021_gene_20733	K03565	recX; regulatory protein	106	1.5e-66	Bacteria	NA	NA	NA	NA	NA	bacterium 0.1xD8-71
DO021_gene_20738	K02838	frr; ribosome recycling factor	247	1.9e-81	Bacteria	Firmicutes	Clostridia	Clostridiales	NA	NA	NA
DO021_gene_20739	K09903	pyrH; uridylate kinase [EC:2.7.4.22]	342	6.5e-103	Bacteria	NA	NA	NA	NA	NA	NA
DO021_gene_20765	K01866	YARS; tyrosyl-tRNA synthetase [EC:6.1.1.1]	616	3.5e-240	Bacteria	Firmicutes	Clostridia	Clostridiales	Lachnospiraceae	NA	Lachnospiraceae bacterium A4
DO021_gene_20767	K01695	trpA; tryptophan synthase alpha chain [EC:4.2.1.20]	327	1.8e-141	Bacteria	Firmicutes	Clostridia	Clostridiales	Lachnospiraceae	NA	Lachnospiraceae bacterium A4
DO021_gene_20768	K01696	trpB; tryptophan synthase beta chain [EC:4.2.1.20]	630	7.2e-227	Bacteria	Firmicutes	Clostridia	Clostridiales	Lachnospiraceae	NA	NA
DO021_gene_20773	K01243	mtnN; adenosylhomocysteine nucleosidase [EC:3.2.2.9]	255	6.2e-101	Bacteria	NA	NA	NA	NA	NA	NA
DO021_gene_20775	K00018	hprA; glycerate dehydrogenase [EC:1.1.1.29]	189	1e-146	Bacteria	NA	NA	NA	NA	NA	NA
DO021_gene_20776	K02004	ABC.CD.P; putative ABC transport system permease protein	149	1.2e-200	Bacteria	NA	NA	NA	NA	NA	NA
DO021_gene_20777	K02004	ABC.CD.P; putative ABC transport system permease protein	177	1.9e-255	Bacteria	NA	NA	NA	NA	NA	NA
DO021_gene_20786	K01652	E2.2.1.6L; acetolactate synthase I/II/III large subunit [EC:2.2.1.6]	612	2.4e-292	Bacteria	NA	NA	NA	NA	NA	NA
DO021_gene_20800	K03406	mcp; methyl-accepting chemotaxis protein	191	5.7e-201	Bacteria	Firmicutes	Clostridia	Clostridiales	Lachnospiraceae	NA	Lachnospiraceae bacterium 28-4
DO021_gene_20814	K03589	ftsQ; cell division protein FtsQ	136	1.7e-93	Bacteria	NA	NA	NA	NA	NA	NA
DO021_gene_20816	K02026	ABC.MS.P1; multiple sugar transport system permease protein	232	3.7e-153	Bacteria	Firmicutes	Clostridia	Clostridiales	NA	NA	NA
DO021_gene_20817	K02025	ABC.MS.P; multiple sugar transport system permease protein	261	1.5e-177	Bacteria	Firmicutes	Clostridia	Clostridiales	Lachnospiraceae	NA	Lachnospiraceae bacterium A4
DO021_gene_20834	K03657	uvrD; DNA helicase II / ATP-dependent DNA helicase PcrA [EC:3.6.4.12]	313	1.3e-88	Bacteria	NA	NA	NA	NA	NA	NA
DO021_gene_20836	K02529	lacI; LacI family transcriptional regulator	231	7.4e-116	Bacteria	Firmicutes	Clostridia	Clostridiales	NA	NA	NA
DO021_gene_2084	K02004	ABC.CD.P; putative ABC transport system permease protein	448	0	Bacteria	NA	NA	NA	NA	NA	NA
DO021_gene_20841	K10119	msmG; raffinose/stachyose/melibiose transport system permease protein	190	2.2e-140	Bacteria	NA	NA	NA	NA	NA	bacterium 0.1xD8-82
DO021_gene_20852	K00891	E2.7.1.71; shikimate kinase [EC:2.7.1.71]	181	2.5e-64	Bacteria	NA	NA	NA	NA	NA	NA
DO021_gene_20853	K06407	spoVAE; stage V sporulation protein AE	153	8.4e-54	Bacteria	NA	NA	NA	NA	NA	NA
DO021_gene_20861	K01945	purD; phosphoribosylamine---glycine ligase [EC:6.3.4.13]	626	1.9e-204	Bacteria	NA	NA	NA	NA	NA	NA
DO021_gene_20862	K11175	purN; phosphoribosylglycinamide formyltransferase 1 [EC:2.1.2.2]	257	1e-86	Bacteria	NA	NA	NA	NA	NA	NA
DO021_gene_20863	K01933	purM; phosphoribosylformylglycinamidine cyclo-ligase [EC:6.3.3.1]	529	3.8e-168	Bacteria	NA	NA	NA	NA	NA	NA
DO021_gene_20867	K00762	pyrE; orotate phosphoribosyltransferase [EC:2.4.2.10]	331	3.3e-99	Bacteria	NA	NA	NA	NA	NA	NA
DO021_gene_20869	K01951	guaA; GMP synthase (glutamine-hydrolysing) [EC:6.3.5.2]	813	3.9e-265	Bacteria	NA	NA	NA	NA	NA	NA
DO021_gene_2090	K03427	hsdM; type I restriction enzyme M protein [EC:2.1.1.72]	790	0	Bacteria	Firmicutes	Clostridia	Clostridiales	Lachnospiraceae	Acetatifactor	Acetatifactor muris
DO021_gene_20924	K02965	RP-S19; small subunit ribosomal protein S19	169	3.3e-45	Bacteria	NA	NA	NA	NA	NA	NA
DO021_gene_20928	K02906	RP-L3; large subunit ribosomal protein L3	334	2.4e-113	Bacteria	NA	NA	NA	NA	NA	NA
DO021_gene_2093	K07043	uncharacterized protein	205	0	Bacteria	Firmicutes	Clostridia	Clostridiales	Lachnospiraceae	Acetatifactor	Acetatifactor muris
DO021_gene_2094	K01788	nanE; N-acylglucosamine-6-phosphate 2-epimerase [EC:5.1.3.9]	253	7.4e-102	Bacteria	Firmicutes	Clostridia	Clostridiales	NA	NA	NA
DO021_gene_20941	K02003	ABC.CD.A; putative ABC transport system ATP-binding protein	286	2.1e-111	Bacteria	NA	NA	NA	NA	NA	NA
DO021_gene_2096	K07301	yrbG; cation:H+ antiporter	248	1.3e-131	Bacteria	NA	NA	NA	NA	NA	NA
DO021_gene_20962	K20488	nisR; two-component system, OmpR family, lantibiotic biosynthesis response regulator NisR/SpaR	252	3.3e-89	Bacteria	Firmicutes	NA	NA	NA	NA	NA
DO021_gene_20965	K01990	ABC-2.A; ABC-2 type transport system ATP-binding protein	295	1.5e-129	Bacteria	Firmicutes	Clostridia	Clostridiales	Lachnospiraceae	Lachnoclostridium	[Clostridium] clostridioforme
DO021_gene_20974	K00558	DNMT1; DNA (cytosine-5)-methyltransferase 1 [EC:2.1.1.37]	225	3.3e-169	Bacteria	Firmicutes	Clostridia	Clostridiales	Ruminococcaceae	NA	Ruminococcaceae bacterium
DO021_gene_20983	K01990	ABC-2.A; ABC-2 type transport system ATP-binding protein	302	2.6e-115	Bacteria	NA	NA	NA	NA	NA	NA
DO021_gene_2099	K03652	MPG; DNA-3-methyladenine glycosylase [EC:3.2.2.21]	163	3.2e-94	Bacteria	NA	NA	NA	NA	NA	NA
DO021_gene_210	K17318	lplA; putative aldouronate transport system substrate-binding protein	165	3.3e-241	Bacteria	Firmicutes	Clostridia	Clostridiales	Ruminococcaceae	NA	NA
DO021_gene_2100	K16899	addB; ATP-dependent helicase/nuclease subunit B [EC:3.1.-.- 3.6.4.12]	806	0	Bacteria	NA	NA	NA	NA	NA	NA
DO021_gene_21008	K04485	radA; DNA repair protein RadA/Sms	604	5.3e-205	Bacteria	NA	NA	NA	NA	NA	NA
DO021_gene_2101	K07478	ycaJ; putative ATPase	582	2.6e-221	Bacteria	NA	NA	NA	NA	NA	NA
DO021_gene_21010	K02004	ABC.CD.P; putative ABC transport system permease protein	197	5e-99	Bacteria	Firmicutes	Clostridia	Clostridiales	Lachnospiraceae	Dorea	Dorea sp. 5-2
DO021_gene_21013	K12373	HEXA_B; hexosaminidase [EC:3.2.1.52]	321	1.2e-170	Bacteria	Firmicutes	Clostridia	Clostridiales	NA	NA	NA
DO021_gene_21017	K03436	fruR2; DeoR family transcriptional regulator, fructose operon transcriptional repressor	228	4.3e-129	Bacteria	Firmicutes	Clostridia	Clostridiales	Lachnospiraceae	NA	Lachnospiraceae bacterium 28-4
DO021_gene_21020	K02003	ABC.CD.A; putative ABC transport system ATP-binding protein	270	1.6e-134	Bacteria	Firmicutes	Clostridia	Clostridiales	Lachnospiraceae	NA	Lachnospiraceae bacterium 28-4
DO021_gene_21033	K02422	fliS; flagellar protein FliS	142	1.5e-45	Bacteria	NA	NA	NA	NA	NA	NA
DO021_gene_21042	K00797	speE; spermidine synthase [EC:2.5.1.16]	414	1.4e-147	Bacteria	NA	NA	NA	NA	NA	NA
DO021_gene_2105	K01992	ABC-2.P; ABC-2 type transport system permease protein	122	2.4e-93	Bacteria	NA	NA	NA	NA	NA	NA
DO021_gene_2107	K03657	uvrD; DNA helicase II / ATP-dependent DNA helicase PcrA [EC:3.6.4.12]	552	0	Bacteria	NA	NA	NA	NA	NA	NA
DO021_gene_21070	K08602	pepF; oligoendopeptidase F [EC:3.4.24.-]	637	2e-220	Bacteria	Firmicutes	Clostridia	Clostridiales	Lachnospiraceae	NA	NA
DO021_gene_2108	K01738	cysK; cysteine synthase [EC:2.5.1.47]	455	4e-140	Bacteria	NA	NA	NA	NA	NA	NA
DO021_gene_21092	K03631	recN; DNA repair protein RecN (Recombination protein N)	507	4.3e-286	Bacteria	Firmicutes	Clostridia	Clostridiales	Lachnospiraceae	NA	Lachnospiraceae bacterium A4
DO021_gene_2110	K23059	artP; arginine/lysine/histidine transporter system substrate-binding protein	202	6e-107	Bacteria	NA	NA	NA	NA	NA	NA
DO021_gene_21109	K03427	hsdM; type I restriction enzyme M protein [EC:2.1.1.72]	623	8.7e-298	Bacteria	NA	NA	NA	NA	NA	NA
DO021_gene_21132	K01420	fnr; CRP/FNR family transcriptional regulator, anaerobic regulatory protein	249	2.1e-209	Bacteria	Firmicutes	Clostridia	Clostridiales	Lachnospiraceae	NA	Lachnospiraceae bacterium 28-4
DO021_gene_21149	K00008	SORD; L-iditol 2-dehydrogenase [EC:1.1.1.14]	183	1.1e-199	Bacteria	Firmicutes	Clostridia	Clostridiales	Lachnospiraceae	NA	Lachnospiraceae bacterium A4
DO021_gene_21161	K01950	E6.3.5.1; NAD+ synthase (glutamine-hydrolysing) [EC:6.3.5.1]	796	9.6e-306	Bacteria	NA	NA	NA	NA	NA	NA
DO021_gene_21165	K03437	spoU; RNA methyltransferase, TrmH family	264	6.3e-156	Bacteria	Firmicutes	Clostridia	Clostridiales	Lachnospiraceae	NA	Lachnospiraceae bacterium 28-4
DO021_gene_21166	K00286	proC; pyrroline-5-carboxylate reductase [EC:1.5.1.2]	298	8.4e-139	Bacteria	Firmicutes	Clostridia	Clostridiales	Lachnospiraceae	NA	Lachnospiraceae bacterium 28-4
DO021_gene_21171	K12952	ctpE; cation-transporting P-type ATPase E [EC:3.6.3.-]	730	8.2e-287	Bacteria	NA	NA	NA	NA	NA	NA
DO021_gene_21180	K02026	ABC.MS.P1; multiple sugar transport system permease protein	252	1.5e-122	Bacteria	Firmicutes	NA	NA	NA	NA	NA
DO021_gene_21188	K05847	opuA; osmoprotectant transport system ATP-binding protein	252	2.4e-132	Bacteria	Firmicutes	Clostridia	Clostridiales	Lachnospiraceae	NA	Lachnospiraceae bacterium 28-4
DO021_gene_21189	K05846	opuBD; osmoprotectant transport system permease protein	101	5.7e-106	Bacteria	Firmicutes	Clostridia	Clostridiales	Lachnospiraceae	NA	Lachnospiraceae bacterium 28-4
DO021_gene_21189	K05845	opuC; osmoprotectant transport system substrate-binding protein	101	5.7e-106	Bacteria	Firmicutes	Clostridia	Clostridiales	Lachnospiraceae	NA	Lachnospiraceae bacterium 28-4
DO021_gene_2119	K00817	hisC; histidinol-phosphate aminotransferase [EC:2.6.1.9]	439	4.7e-165	Bacteria	Firmicutes	NA	NA	NA	NA	NA
DO021_gene_21191	K04045	hscC; molecular chaperone HscC	567	0	Bacteria	Firmicutes	Clostridia	Clostridiales	Lachnospiraceae	NA	Lachnospiraceae bacterium 28-4
DO021_gene_2122	K04083	hslO; molecular chaperone Hsp33	359	1.1e-126	Bacteria	NA	NA	NA	NA	NA	NA
DO021_gene_2123	K01950	E6.3.5.1; NAD+ synthase (glutamine-hydrolysing) [EC:6.3.5.1]	785	0	Bacteria	NA	NA	NA	NA	NA	NA
DO021_gene_21247	K01939	purA; adenylosuccinate synthase [EC:6.3.4.4]	672	4.4e-230	Bacteria	NA	NA	NA	NA	NA	NA
DO021_gene_21255	K02474	wbpO; UDP-N-acetyl-D-galactosamine dehydrogenase [EC:1.1.1.-]	637	5e-221	Bacteria	NA	NA	NA	NA	NA	NA
DO021_gene_21256	K13004	wbtD; galacturonosyltransferase [EC:2.4.1.-]	294	9.4e-173	Bacteria	NA	NA	NA	NA	NA	bacterium 0.1xD8-71
DO021_gene_21267	K13280	SEC11; signal peptidase I [EC:3.4.21.89]	86	3.3e-51	Bacteria	NA	NA	NA	NA	NA	NA
DO021_gene_21271	K00602	purH; phosphoribosylaminoimidazolecarboxamide formyltransferase / IMP cyclohydrolase [EC:2.1.2.3 3.5.4.10]	629	4.2e-227	Bacteria	Firmicutes	Clostridia	Clostridiales	Lachnospiraceae	NA	NA
DO021_gene_21273	K01639	E4.1.3.3; N-acetylneuraminate lyase [EC:4.1.3.3]	394	3.7e-138	Bacteria	NA	NA	NA	NA	NA	NA
DO021_gene_21276	K17318	lplA; putative aldouronate transport system substrate-binding protein	65	8e-198	Bacteria	Firmicutes	Clostridia	Clostridiales	NA	NA	NA
DO021_gene_21279	K01886	QARS; glutaminyl-tRNA synthetase [EC:6.1.1.18]	897	0	Bacteria	Firmicutes	Clostridia	Clostridiales	Lachnospiraceae	NA	NA
DO021_gene_21287	K01972	E6.5.1.2; DNA ligase (NAD+) [EC:6.5.1.2]	757	1.4e-299	Bacteria	NA	NA	NA	NA	NA	NA
DO021_gene_2129	K17320	lplC; putative aldouronate transport system permease protein	293	3.8e-127	Bacteria	Firmicutes	NA	NA	NA	NA	Firmicutes bacterium CAG:170
DO021_gene_21293	K00128	ALDH; aldehyde dehydrogenase (NAD+) [EC:1.2.1.3]	566	2.4e-266	Bacteria	Firmicutes	Clostridia	Clostridiales	Lachnospiraceae	NA	Lachnospiraceae bacterium 28-4
DO021_gene_213	K07718	yesM; two-component system, sensor histidine kinase YesM [EC:2.7.13.3]	107	2.9e-195	Bacteria	Firmicutes	Clostridia	Clostridiales	Ruminococcaceae	NA	NA
DO021_gene_2130	K05989	ramA; alpha-L-rhamnosidase [EC:3.2.1.40]	425	4e-246	Bacteria	Firmicutes	Clostridia	Clostridiales	NA	NA	NA
DO021_gene_21306	K00975	glgC; glucose-1-phosphate adenylyltransferase [EC:2.7.7.27]	547	1.2e-183	Bacteria	NA	NA	NA	NA	NA	NA
DO021_gene_2131	K02529	lacI; LacI family transcriptional regulator	87	2e-113	Bacteria	Firmicutes	NA	NA	NA	NA	NA
DO021_gene_21317	K01524	ppx-gppA; exopolyphosphatase / guanosine-5'-triphosphate,3'-diphosphate pyrophosphatase [EC:3.6.1.11 3.6.1.40]	346	1.7e-188	Bacteria	Firmicutes	NA	NA	NA	NA	NA
DO021_gene_21323	K03411	cheD; chemotaxis protein CheD [EC:3.5.1.44]	171	5.3e-75	Bacteria	NA	NA	NA	NA	NA	NA
DO021_gene_21326	K09749	uncharacterized protein	296	2.6e-192	Bacteria	NA	NA	NA	NA	NA	NA
DO021_gene_21333	K02906	RP-L3; large subunit ribosomal protein L3	340	4.4e-112	Bacteria	NA	NA	NA	NA	NA	NA
DO021_gene_21338	K02037	pstC; phosphate transport system permease protein	332	8.9e-142	Bacteria	NA	NA	NA	NA	NA	NA
DO021_gene_21340	K02036	pstB; phosphate transport system ATP-binding protein [EC:7.3.2.1]	392	2.6e-137	Bacteria	NA	NA	NA	NA	NA	NA
DO021_gene_21355	K00128	ALDH; aldehyde dehydrogenase (NAD+) [EC:1.2.1.3]	520	1.7e-200	Bacteria	NA	NA	NA	NA	NA	NA
DO021_gene_21359	K07814	putative two-component system response regulator	173	3.3e-157	Bacteria	NA	NA	NA	NA	NA	NA
DO021_gene_21361	K01262	pepP; Xaa-Pro aminopeptidase [EC:3.4.11.9]	579	2.8e-270	Bacteria	Firmicutes	Clostridia	Clostridiales	Lachnospiraceae	NA	NA
DO021_gene_21369	K00548	metH; 5-methyltetrahydrofolate--homocysteine methyltransferase [EC:2.1.1.13]	816	0	Bacteria	Firmicutes	Clostridia	Clostridiales	Lachnospiraceae	NA	Lachnospiraceae bacterium A4
DO021_gene_21376	K06131	clsA_B; cardiolipin synthase A/B [EC:2.7.8.-]	468	6.3e-303	Bacteria	Firmicutes	Clostridia	Clostridiales	Lachnospiraceae	NA	Lachnospiraceae bacterium 28-4
DO021_gene_2138	K02433	gatA; aspartyl-tRNA(Asn)/glutamyl-tRNA(Gln) amidotransferase subunit A [EC:6.3.5.6 6.3.5.7]	321	1.2e-190	Bacteria	NA	NA	NA	NA	NA	NA
DO021_gene_21383	K05799	pdhR; GntR family transcriptional regulator, transcriptional repressor for pyruvate dehydrogenase complex	107	3.9e-63	Bacteria	Firmicutes	Clostridia	Clostridiales	Lachnospiraceae	NA	NA
DO021_gene_21386	K03778	ldhA; D-lactate dehydrogenase [EC:1.1.1.28]	100	7.9e-69	Bacteria	NA	NA	NA	NA	NA	NA
DO021_gene_21387	K17320	lplC; putative aldouronate transport system permease protein	256	1.7e-124	Bacteria	Firmicutes	NA	NA	NA	NA	NA
DO021_gene_21388	K17319	lplB; putative aldouronate transport system permease protein	254	1.1e-129	Bacteria	Firmicutes	NA	NA	NA	NA	NA
DO021_gene_214	K07720	yesN; two-component system, response regulator YesN	75	4.4e-185	Bacteria	Firmicutes	Clostridia	Clostridiales	Ruminococcaceae	NA	NA
DO021_gene_21405	K21471	cwlO; peptidoglycan DL-endopeptidase CwlO [EC:3.4.-.-]	71	1e-90	Bacteria	Firmicutes	Clostridia	Clostridiales	Lachnospiraceae	Roseburia	NA
DO021_gene_2142	K00088	IMPDH; IMP dehydrogenase [EC:1.1.1.205]	817	8.7e-267	Bacteria	NA	NA	NA	NA	NA	NA
DO021_gene_21422	K00918	pfkC; ADP-dependent phosphofructokinase/glucokinase [EC:2.7.1.146 2.7.1.147]	176	9e-124	Bacteria	Firmicutes	Clostridia	Clostridiales	Lachnospiraceae	Blautia	Blautia schinkii
DO021_gene_21423	K01624	FBA; fructose-bisphosphate aldolase, class II [EC:4.1.2.13]	223	1.9e-137	Bacteria	Firmicutes	Clostridia	Clostridiales	Lachnospiraceae	NA	NA
DO021_gene_2143	K04769	spoVT; AbrB family transcriptional regulator, stage V sporulation protein T	214	2.4e-92	Bacteria	NA	NA	NA	NA	NA	NA
DO021_gene_21433	K00058	serA; D-3-phosphoglycerate dehydrogenase / 2-oxoglutarate reductase [EC:1.1.1.95 1.1.1.399]	497	4.8e-199	Bacteria	NA	NA	NA	NA	NA	NA
DO021_gene_21435	K00831	serC; phosphoserine aminotransferase [EC:2.6.1.52]	609	3.9e-195	Bacteria	NA	NA	NA	NA	NA	NA
DO021_gene_2144	K00763	pncB; nicotinate phosphoribosyltransferase [EC:6.3.4.21]	685	1.9e-253	Bacteria	NA	NA	NA	NA	NA	NA
DO021_gene_21441	K01572	oadB; oxaloacetate decarboxylase (Na+ extruding), beta subunit [EC:7.2.4.2]	361	3.3e-149	Bacteria	Firmicutes	Clostridia	Clostridiales	Ruminococcaceae	Faecalibacterium	Faecalibacterium sp. CAG:1138
DO021_gene_21448	K02028	ABC.PA.A; polar amino acid transport system ATP-binding protein [EC:7.4.2.1]	71	3.9e-67	Bacteria	NA	NA	NA	NA	NA	NA
DO021_gene_21449	K02029	ABC.PA.P; polar amino acid transport system permease protein	197	9.7e-61	Bacteria	NA	NA	NA	NA	NA	NA
DO021_gene_21457	K01195	uidA; beta-glucuronidase [EC:3.2.1.31]	585	3.9e-253	Bacteria	Firmicutes	Clostridia	Clostridiales	NA	NA	NA
DO021_gene_21483	K06411	spoVFB; dipicolinate synthase subunit B	242	1.1e-106	Bacteria	Firmicutes	Clostridia	Clostridiales	Lachnospiraceae	NA	Lachnospiraceae bacterium A4
DO021_gene_21528	K00854	xylB; xylulokinase [EC:2.7.1.17]	660	1.5e-245	Bacteria	NA	NA	NA	NA	NA	NA
DO021_gene_21536	K03427	hsdM; type I restriction enzyme M protein [EC:2.1.1.72]	606	2.2e-271	Bacteria	NA	NA	NA	NA	NA	NA
DO021_gene_21537	K01154	hsdS; type I restriction enzyme, S subunit [EC:3.1.21.3]	204	1.2e-98	Bacteria	NA	NA	NA	NA	NA	NA
DO021_gene_21540	K02406	fliC; flagellin	339	7.3e-78	Bacteria	NA	NA	NA	NA	NA	NA
DO021_gene_21542	K00978	rfbF; glucose-1-phosphate cytidylyltransferase [EC:2.7.7.33]	326	1.3e-96	NA	NA	NA	NA	NA	NA	NA
DO021_gene_21543	K00615	E2.2.1.1; transketolase [EC:2.2.1.1]	198	3.1e-107	Bacteria	Firmicutes	Clostridia	Clostridiales	NA	NA	NA
DO021_gene_21544	K00615	E2.2.1.1; transketolase [EC:2.2.1.1]	221	3.6e-117	Bacteria	Firmicutes	Clostridia	Clostridiales	NA	NA	NA
DO021_gene_21555	K01972	E6.5.1.2; DNA ligase (NAD+) [EC:6.5.1.2]	482	0	Bacteria	NA	NA	NA	NA	NA	NA
DO021_gene_21559	K01971	ligD; bifunctional non-homologous end joining protein LigD [EC:6.5.1.1]	119	3.2e-89	Bacteria	NA	NA	NA	NA	NA	bacterium D16-50
DO021_gene_21566	K02025	ABC.MS.P; multiple sugar transport system permease protein	81	2e-120	Bacteria	Firmicutes	Clostridia	Clostridiales	NA	NA	NA
DO021_gene_21572	K01872	AARS; alanyl-tRNA synthetase [EC:6.1.1.7]	682	1.4e-303	Bacteria	NA	NA	NA	NA	NA	NA
DO021_gene_21585	K03100	lepB; signal peptidase I [EC:3.4.21.89]	160	2e-93	Bacteria	Firmicutes	Clostridia	Clostridiales	Lachnospiraceae	NA	Lachnospiraceae bacterium A4
DO021_gene_21589	K02501	hisH; imidazole glycerol-phosphate synthase subunit HisH [EC:4.3.2.10]	251	7.6e-111	Bacteria	Firmicutes	Clostridia	Clostridiales	Lachnospiraceae	NA	Lachnospiraceae bacterium 28-4
DO021_gene_21590	K02500	hisF; imidazole glycerol-phosphate synthase subunit HisF [EC:4.3.2.10]	387	6.4e-136	Bacteria	Firmicutes	Clostridia	Clostridiales	Lachnospiraceae	NA	Lachnospiraceae bacterium 28-4
DO021_gene_21591	K03648	UNG; uracil-DNA glycosylase [EC:3.2.2.27]	371	4.1e-134	Bacteria	Firmicutes	Clostridia	Clostridiales	Lachnospiraceae	NA	Lachnospiraceae bacterium 28-4
DO021_gene_21592	K01586	lysA; diaminopimelate decarboxylase [EC:4.1.1.20]	666	3.7e-253	Bacteria	Firmicutes	Clostridia	Clostridiales	Lachnospiraceae	NA	Lachnospiraceae bacterium 28-4
DO021_gene_21608	K02428	rdgB; XTP/dITP diphosphohydrolase [EC:3.6.1.66]	253	2.4e-85	Bacteria	Firmicutes	Clostridia	Clostridiales	Lachnospiraceae	NA	NA
DO021_gene_21624	K01951	guaA; GMP synthase (glutamine-hydrolysing) [EC:6.3.5.2]	850	8.2e-303	Bacteria	Firmicutes	Clostridia	Clostridiales	Lachnospiraceae	NA	NA
DO021_gene_21625	K03406	mcp; methyl-accepting chemotaxis protein	230	0	Bacteria	Firmicutes	Clostridia	Clostridiales	Lachnospiraceae	NA	Lachnospiraceae bacterium A4
DO021_gene_21630	K06131	clsA_B; cardiolipin synthase A/B [EC:2.7.8.-]	487	1e-225	Bacteria	NA	NA	NA	NA	NA	NA
DO021_gene_21646	K06967	trmK; tRNA (adenine22-N1)-methyltransferase [EC:2.1.1.217]	153	2.9e-150	Bacteria	Firmicutes	Clostridia	Clostridiales	Lachnospiraceae	NA	Lachnospiraceae bacterium A4
DO021_gene_21668	K01689	ENO; enolase [EC:4.2.1.11]	528	2.9e-216	Bacteria	NA	NA	NA	NA	NA	NA
DO021_gene_21673	K01734	mgsA; methylglyoxal synthase [EC:4.2.3.3]	229	4.8e-69	Bacteria	NA	NA	NA	NA	NA	NA
DO021_gene_21674	K05837	rodA; rod shape determining protein RodA	324	4e-195	Bacteria	Firmicutes	Clostridia	Clostridiales	Lachnospiraceae	NA	Lachnospiraceae bacterium 28-4
DO021_gene_21676	K03609	minD; septum site-determining protein MinD	367	1.1e-141	Bacteria	Firmicutes	Clostridia	Clostridiales	Lachnospiraceae	NA	NA
DO021_gene_21689	K06168	miaB; tRNA-2-methylthio-N6-dimethylallyladenosine synthase [EC:2.8.4.3]	641	1.6e-284	Bacteria	Firmicutes	Clostridia	Clostridiales	Lachnospiraceae	NA	Lachnospiraceae bacterium 28-4
DO021_gene_21713	K02343	dnaX; DNA polymerase III subunit gamma/tau [EC:2.7.7.7]	591	3e-228	Bacteria	NA	NA	NA	NA	NA	NA
DO021_gene_21715	K06187	recR; recombination protein RecR	319	2.4e-98	Bacteria	NA	NA	NA	NA	NA	NA
DO021_gene_21726	K06147	ABCB-BAC; ATP-binding cassette, subfamily B, bacterial	560	9.5e-268	Bacteria	Firmicutes	NA	NA	NA	NA	NA
DO021_gene_21740	K17320	lplC; putative aldouronate transport system permease protein	324	2.5e-163	Bacteria	Firmicutes	Clostridia	Clostridiales	Lachnospiraceae	NA	Lachnospiraceae bacterium A4
DO021_gene_21741	K17318	lplA; putative aldouronate transport system substrate-binding protein	237	8.8e-278	Bacteria	Firmicutes	Clostridia	Clostridiales	Lachnospiraceae	NA	Lachnospiraceae bacterium A4
DO021_gene_21744	K06180	rluD; 23S rRNA pseudouridine1911/1915/1917 synthase [EC:5.4.99.23]	382	2.4e-185	Bacteria	Firmicutes	Clostridia	Clostridiales	Lachnospiraceae	NA	Lachnospiraceae bacterium 28-4
DO021_gene_21746	K09772	sepF; cell division inhibitor SepF	139	3.6e-79	Bacteria	Firmicutes	Clostridia	Clostridiales	Lachnospiraceae	NA	Lachnospiraceae bacterium 28-4
DO021_gene_21747	K06997	yggS; PLP dependent protein	279	3.8e-127	Bacteria	Firmicutes	Clostridia	Clostridiales	Lachnospiraceae	NA	Lachnospiraceae bacterium 28-4
DO021_gene_21757	K11104	melB; melibiose permease	399	1.1e-197	Bacteria	Firmicutes	Clostridia	Clostridiales	NA	NA	NA
DO021_gene_21758	K01190	lacZ; beta-galactosidase [EC:3.2.1.23]	575	0	Bacteria	Firmicutes	Clostridia	Clostridiales	NA	NA	NA
DO021_gene_21771	K04763	xerD; integrase/recombinase XerD	102	8.7e-175	Bacteria	Firmicutes	Clostridia	Clostridiales	Lachnospiraceae	NA	Lachnospiraceae bacterium 28-4
DO021_gene_21773	K02406	fliC; flagellin	244	5.8e-125	Bacteria	NA	NA	NA	NA	NA	bacterium 0.1xD8-71
DO021_gene_21778	K02416	fliM; flagellar motor switch protein FliM	408	1.4e-151	Bacteria	NA	NA	NA	NA	NA	NA
DO021_gene_21781	K02556	motA; chemotaxis protein MotA	287	1.4e-112	Bacteria	NA	NA	NA	NA	NA	NA
DO021_gene_21788	K07574	yhbY; RNA-binding protein	90	6.4e-18	Bacteria	NA	NA	NA	NA	NA	NA
DO021_gene_21791	K00971	manC; mannose-1-phosphate guanylyltransferase [EC:2.7.7.13]	372	7.4e-210	Bacteria	Firmicutes	Clostridia	Clostridiales	Lachnospiraceae	NA	Lachnospiraceae bacterium 28-4
DO021_gene_21792	K02377	TSTA3; GDP-L-fucose synthase [EC:1.1.1.271]	416	9.9e-187	Bacteria	Firmicutes	Clostridia	Clostridiales	Lachnospiraceae	NA	NA
DO021_gene_21794	K09775	uncharacterized protein	154	1.3e-75	Bacteria	Firmicutes	Clostridia	Clostridiales	Lachnospiraceae	NA	Lachnospiraceae bacterium 28-4
DO021_gene_21796	K19955	adh2; alcohol dehydrogenase [EC:1.1.1.-]	141	4.2e-179	Bacteria	NA	NA	NA	NA	NA	NA
DO021_gene_21804	K06409	spoVB; stage V sporulation protein B	400	3.7e-274	Bacteria	Firmicutes	Clostridia	Clostridiales	Lachnospiraceae	NA	Lachnospiraceae bacterium A4
DO021_gene_21811	K02037	pstC; phosphate transport system permease protein	352	8.3e-132	Bacteria	NA	NA	NA	NA	NA	NA
DO021_gene_21827	K00965	galT; UDPglucose--hexose-1-phosphate uridylyltransferase [EC:2.7.7.12]	696	1.4e-240	Bacteria	NA	NA	NA	NA	NA	NA
DO021_gene_21828	K00849	galK; galactokinase [EC:2.7.1.6]	464	2.1e-194	Bacteria	NA	NA	NA	NA	NA	NA
DO021_gene_21844	K08600	srtB; sortase B [EC:3.4.22.71]	129	4.3e-67	Bacteria	Firmicutes	Clostridia	Clostridiales	Ruminococcaceae	NA	NA
DO021_gene_21865	K06182	rluF; 23S rRNA pseudouridine2604 synthase [EC:5.4.99.21]	236	2e-99	Bacteria	NA	NA	NA	NA	NA	NA
DO021_gene_21875	K07095	uncharacterized protein	185	5.5e-77	Bacteria	Firmicutes	Clostridia	Clostridiales	NA	NA	NA
DO021_gene_21886	K07133	uncharacterized protein	111	2.7e-174	Bacteria	Firmicutes	Clostridia	Clostridiales	Lachnospiraceae	NA	Lachnospiraceae bacterium A4
DO021_gene_21904	K00945	cmk; CMP/dCMP kinase [EC:2.7.4.25]	270	4.8e-114	Bacteria	Firmicutes	Clostridia	Clostridiales	Lachnospiraceae	NA	Lachnospiraceae bacterium A4
DO021_gene_21909	K06972	PITRM1; presequence protease [EC:3.4.24.-]	1000	0	Bacteria	NA	NA	NA	NA	NA	NA
DO021_gene_21925	K06223	dam; DNA adenine methylase [EC:2.1.1.72]	683	0	Bacteria	Firmicutes	Clostridia	Clostridiales	Lachnospiraceae	NA	Lachnospiraceae bacterium A4
DO021_gene_21941	K07023	putative hydrolases of HD superfamily	247	6.5e-72	Bacteria	NA	NA	NA	NA	NA	NA
DO021_gene_21950	K03700	recU; recombination protein U	254	3.6e-77	Bacteria	NA	NA	NA	NA	NA	NA
DO021_gene_21951	K00705	malQ; 4-alpha-glucanotransferase [EC:2.4.1.25]	624	3.8e-241	Bacteria	Firmicutes	Clostridia	Clostridiales	NA	NA	NA
DO021_gene_21956	K02034	ABC.PE.P1; peptide/nickel transport system permease protein	278	6.7e-147	Bacteria	Firmicutes	Clostridia	Clostridiales	Lachnospiraceae	NA	Lachnospiraceae bacterium A4
DO021_gene_21957	K02033	ABC.PE.P; peptide/nickel transport system permease protein	272	9.9e-163	Bacteria	Firmicutes	Clostridia	Clostridiales	Lachnospiraceae	NA	Lachnospiraceae bacterium A4
DO021_gene_21963	K07045	uncharacterized protein	64	2.8e-175	Bacteria	Firmicutes	Clostridia	Clostridiales	Lachnospiraceae	NA	Lachnospiraceae bacterium 28-4
DO021_gene_21964	K10439	rbsB; ribose transport system substrate-binding protein	78	4.2e-178	Bacteria	Firmicutes	Clostridia	Clostridiales	Lachnospiraceae	NA	Lachnospiraceae bacterium 28-4
DO021_gene_21981	K00067	rfbD; dTDP-4-dehydrorhamnose reductase [EC:1.1.1.133]	297	9.5e-144	Bacteria	Firmicutes	Clostridia	Clostridiales	Lachnospiraceae	Roseburia	NA
DO021_gene_21984	K01710	E4.2.1.46; dTDP-glucose 4,6-dehydratase [EC:4.2.1.46]	516	2.4e-192	Bacteria	NA	NA	NA	NA	NA	NA
DO021_gene_21985	K00973	E2.7.7.24; glucose-1-phosphate thymidylyltransferase [EC:2.7.7.24]	410	1.4e-150	Bacteria	NA	NA	NA	NA	NA	NA
DO021_gene_21986	K01790	rfbC; dTDP-4-dehydrorhamnose 3,5-epimerase [EC:5.1.3.13]	280	3.8e-104	Bacteria	Firmicutes	Clostridia	Clostridiales	NA	NA	NA
DO021_gene_21992	K00566	mnmA; tRNA-uridine 2-sulfurtransferase [EC:2.8.1.13]	464	2.5e-210	Bacteria	Firmicutes	Clostridia	Clostridiales	Lachnospiraceae	NA	Lachnospiraceae bacterium 28-4
DO021_gene_21994	K04488	iscU; nitrogen fixation protein NifU and related proteins	246	1.1e-74	Bacteria	NA	NA	NA	NA	NA	NA
DO021_gene_21995	K04487	iscS; cysteine desulfurase [EC:2.8.1.7]	553	1.3e-223	Bacteria	Firmicutes	Clostridia	Clostridiales	Lachnospiraceae	NA	Lachnospiraceae bacterium 28-4
DO021_gene_21996	K06409	spoVB; stage V sporulation protein B	311	2.5e-236	Bacteria	Firmicutes	Clostridia	Clostridiales	Lachnospiraceae	NA	Lachnospiraceae bacterium 28-4
DO021_gene_22003	K13963	SERPINB; serpin B	150	3.5e-243	Bacteria	Firmicutes	Clostridia	Clostridiales	Lachnospiraceae	NA	Lachnospiraceae bacterium 28-4
DO021_gene_22008	K00626	E2.3.1.9; acetyl-CoA C-acetyltransferase [EC:2.3.1.9]	424	3.5e-189	Bacteria	Firmicutes	Clostridia	Clostridiales	NA	NA	NA
DO021_gene_2201	K03798	ftsH; cell division protease FtsH [EC:3.4.24.-]	796	5.30000000000002e-310	Bacteria	Firmicutes	Clostridia	Clostridiales	NA	NA	NA
DO021_gene_22011	K18707	mtaB; threonylcarbamoyladenosine tRNA methylthiotransferase MtaB [EC:2.8.4.5]	306	1.1e-113	Bacteria	Firmicutes	NA	NA	NA	NA	NA
DO021_gene_22012	K02503	HINT1; histidine triad (HIT) family protein	119	2.9e-40	Bacteria	Firmicutes	NA	NA	NA	NA	NA
DO021_gene_22016	K03524	birA; BirA family transcriptional regulator, biotin operon repressor / biotin---[acetyl-CoA-carboxylase] ligase [EC:6.3.4.15]	150	5.8e-46	Bacteria	Firmicutes	NA	NA	NA	NA	NA
DO021_gene_22019	K07271	licD; lipopolysaccharide cholinephosphotransferase [EC:2.7.8.-]	120	6.7e-229	Bacteria	Firmicutes	Clostridia	Clostridiales	Lachnospiraceae	NA	Lachnospiraceae bacterium A4
DO021_gene_22028	K06905	uncharacterized protein	138	6.7e-226	Bacteria	Firmicutes	Clostridia	Clostridiales	Ruminococcaceae	Anaerotruncus	Anaerotruncus sp. G3(2012)
DO021_gene_22062	K21903	cadC; ArsR family transcriptional regulator, lead/cadmium/zinc/bismuth-responsive transcriptional repressor	78	6.2e-62	Bacteria	NA	NA	NA	NA	NA	NA
DO021_gene_22067	K14441	rimO; ribosomal protein S12 methylthiotransferase [EC:2.8.4.4]	567	8.6e-253	Bacteria	Firmicutes	Clostridia	Clostridiales	Lachnospiraceae	NA	Lachnospiraceae bacterium A4
DO021_gene_22068	K00995	pgsA; CDP-diacylglycerol---glycerol-3-phosphate 3-phosphatidyltransferase [EC:2.7.8.5]	228	4.9e-96	Bacteria	Firmicutes	Clostridia	Clostridiales	Lachnospiraceae	NA	Lachnospiraceae bacterium A4
DO021_gene_22073	K01358	clpP; ATP-dependent Clp protease, protease subunit [EC:3.4.21.92]	317	3.7e-91	Bacteria	NA	NA	NA	NA	NA	NA
DO021_gene_22074	K03544	clpX; ATP-dependent Clp protease ATP-binding subunit ClpX	603	1.9e-180	Bacteria	NA	NA	NA	NA	NA	NA
DO021_gene_22090	K03412	cheB; two-component system, chemotaxis family, protein-glutamate methylesterase/glutaminase [EC:3.1.1.61 3.5.1.44]	359	1.4e-189	Bacteria	Firmicutes	Clostridia	Clostridiales	Lachnospiraceae	NA	Lachnospiraceae bacterium 28-4
DO021_gene_22091	K03413	cheY; two-component system, chemotaxis family, chemotaxis protein CheY	156	4.7e-66	Bacteria	NA	NA	NA	NA	NA	NA
DO021_gene_22116	K07030	uncharacterized protein	656	0	Bacteria	Firmicutes	Clostridia	Clostridiales	Lachnospiraceae	NA	Lachnospiraceae bacterium A4
DO021_gene_22119	K07080	uncharacterized protein	305	9.2e-149	Bacteria	NA	NA	NA	NA	NA	NA
DO021_gene_22123	K06213	mgtE; magnesium transporter	455	1.3e-184	Bacteria	NA	NA	NA	NA	NA	NA
DO021_gene_22125	K06147	ABCB-BAC; ATP-binding cassette, subfamily B, bacterial	701	4.9e-299	Bacteria	NA	NA	NA	NA	NA	NA
DO021_gene_22131	K10119	msmG; raffinose/stachyose/melibiose transport system permease protein	210	2.7e-132	Bacteria	Firmicutes	Clostridia	Clostridiales	Lachnospiraceae	Blautia	NA
DO021_gene_22145	K00826	E2.6.1.42; branched-chain amino acid aminotransferase [EC:2.6.1.42]	551	4e-198	Bacteria	Firmicutes	Clostridia	Clostridiales	Lachnospiraceae	NA	NA
DO021_gene_22158	K06919	putative DNA primase/helicase	65	1.1e-81	Bacteria	NA	NA	NA	NA	NA	NA
DO021_gene_22171	K22278	pdgA; peptidoglycan-N-acetylglucosamine deacetylase [EC:3.5.1.104]	146	1.3e-93	Bacteria	NA	NA	NA	NA	NA	NA
DO021_gene_22172	K01191	MAN2C1; alpha-mannosidase [EC:3.2.1.24]	760	0	Bacteria	Firmicutes	NA	NA	NA	NA	NA
DO021_gene_22178	K01996	livF; branched-chain amino acid transport system ATP-binding protein	359	1.1e-105	Bacteria	NA	NA	NA	NA	NA	NA
DO021_gene_2218	K02808	PTS-Scr-EIIA; PTS system, sucrose-specific IIA component [EC:2.7.1.211]	132	0	Bacteria	NA	NA	NA	NA	NA	NA
DO021_gene_2218	K02810	PTS-Scr-EIIC; PTS system, sucrose-specific IIC component	132	0	Bacteria	NA	NA	NA	NA	NA	NA
DO021_gene_2218	K02809	PTS-Scr-EIIB; PTS system, sucrose-specific IIB component [EC:2.7.1.211]	132	0	Bacteria	NA	NA	NA	NA	NA	NA
DO021_gene_22183	K01875	SARS; seryl-tRNA synthetase [EC:6.1.1.11]	649	5e-226	Bacteria	NA	NA	NA	NA	NA	NA
DO021_gene_2220	K11189	PTS-HPR; phosphocarrier protein	102	1.1e-29	Bacteria	NA	NA	NA	NA	NA	NA
DO021_gene_22206	K03168	topA; DNA topoisomerase I [EC:5.99.1.2]	987	1.9e-307	Bacteria	NA	NA	NA	NA	NA	NA
DO021_gene_22207	K04096	smf; DNA processing protein	258	8.4e-86	Bacteria	Firmicutes	NA	NA	NA	NA	NA
DO021_gene_22208	K07391	comM; magnesium chelatase family protein	548	1.5e-171	Bacteria	Firmicutes	Clostridia	Clostridiales	NA	NA	NA
DO021_gene_22214	K03070	secA; preprotein translocase subunit SecA	1315	0	Bacteria	NA	NA	NA	NA	NA	NA
DO021_gene_22242	K02315	dnaC; DNA replication protein DnaC	277	2.5e-180	Bacteria	Firmicutes	Clostridia	Clostridiales	Lachnospiraceae	NA	Lachnospiraceae bacterium A4
DO021_gene_22244	K01784	galE; UDP-glucose 4-epimerase [EC:5.1.3.2]	564	2.9e-200	Bacteria	NA	NA	NA	NA	NA	NA
DO021_gene_2225	K01209	abfA; alpha-N-arabinofuranosidase [EC:3.2.1.55]	173	1.5e-47	Bacteria	NA	NA	NA	NA	NA	NA
DO021_gene_22253	K02010	afuC; iron(III) transport system ATP-binding protein [EC:3.6.3.30]	290	1.7e-150	Bacteria	NA	NA	NA	NA	NA	NA
DO021_gene_22254	K02011	afuB; iron(III) transport system permease protein	459	3.8e-253	Bacteria	NA	NA	NA	NA	NA	NA
DO021_gene_22255	K02010	afuC; iron(III) transport system ATP-binding protein [EC:3.6.3.30]	342	2.3e-174	Bacteria	NA	NA	NA	NA	NA	NA
DO021_gene_22258	K03596	lepA; GTP-binding protein LepA	1013	0	Bacteria	NA	NA	NA	NA	NA	NA
DO021_gene_2227	K06113	abnA; arabinan endo-1,5-alpha-L-arabinosidase [EC:3.2.1.99]	368	4.5e-165	Bacteria	NA	NA	NA	NA	NA	NA
DO021_gene_2229	K02818	PTS-Tre-EIIB; PTS system, trehalose-specific IIB component [EC:2.7.1.201]	422	4e-299	Bacteria	NA	NA	NA	NA	NA	NA
DO021_gene_2229	K02819	PTS-Tre-EIIC; PTS system, trehalose-specific IIC component	422	4e-299	Bacteria	NA	NA	NA	NA	NA	NA
DO021_gene_22312	K03100	lepB; signal peptidase I [EC:3.4.21.89]	126	3e-48	Bacteria	NA	NA	NA	NA	NA	NA
DO021_gene_22315	K02004	ABC.CD.P; putative ABC transport system permease protein	272	0	Bacteria	NA	NA	NA	NA	NA	NA
DO021_gene_22343	K04077	groEL; chaperonin GroEL	747	4.1e-281	Bacteria	NA	NA	NA	NA	NA	NA
DO021_gene_22346	K00262	E1.4.1.4; glutamate dehydrogenase (NADP+) [EC:1.4.1.4]	716	2.9e-248	Bacteria	NA	NA	NA	NA	NA	NA
DO021_gene_22354	K22010	pdtaR; two-component system, response regulator PdtaR	128	1.1e-58	Bacteria	NA	NA	NA	NA	NA	NA
DO021_gene_2238	K07089	uncharacterized protein	239	4.5e-93	Bacteria	Firmicutes	Clostridia	Clostridiales	Lachnospiraceae	NA	NA
DO021_gene_22380	K04077	groEL; chaperonin GroEL	835	2.4e-289	Bacteria	Firmicutes	NA	NA	NA	NA	NA
DO021_gene_22389	K06001	trpB; tryptophan synthase beta chain [EC:4.2.1.20]	739	1.2e-241	Bacteria	NA	NA	NA	NA	NA	NA
DO021_gene_22394	K02025	ABC.MS.P; multiple sugar transport system permease protein	226	1.8e-161	Bacteria	Firmicutes	Clostridia	Clostridiales	Lachnospiraceae	NA	Lachnospiraceae bacterium 28-4
DO021_gene_22395	K02026	ABC.MS.P1; multiple sugar transport system permease protein	289	3.7e-153	Bacteria	Firmicutes	Clostridia	Clostridiales	Lachnospiraceae	NA	Lachnospiraceae bacterium 28-4
DO021_gene_22396	K01209	abfA; alpha-N-arabinofuranosidase [EC:3.2.1.55]	251	0	Bacteria	Firmicutes	Clostridia	Clostridiales	Lachnospiraceae	NA	Lachnospiraceae bacterium 28-4
DO021_gene_22398	K02358	tuf; elongation factor Tu	625	8.4e-191	NA	NA	NA	NA	NA	NA	NA
DO021_gene_22399	K02355	fusA; elongation factor G	970	6.1e-290	NA	NA	NA	NA	NA	NA	NA
DO021_gene_22400	K02992	RP-S7; small subunit ribosomal protein S7	236	1.1e-64	Bacteria	NA	NA	NA	NA	NA	NA
DO021_gene_22401	K02950	RP-S12; small subunit ribosomal protein S12	200	2.3e-54	Bacteria	NA	NA	NA	NA	NA	NA
DO021_gene_22411	K07699	spo0A; two-component system, response regulator, stage 0 sporulation protein A	192	6.3e-91	Bacteria	Firmicutes	Clostridia	Clostridiales	Lachnospiraceae	NA	NA
DO021_gene_22413	K06409	spoVB; stage V sporulation protein B	406	5.3e-292	Bacteria	Firmicutes	Clostridia	Clostridiales	Lachnospiraceae	NA	Lachnospiraceae bacterium 28-4
DO021_gene_22414	K03574	mutT; 8-oxo-dGTP diphosphatase [EC:3.6.1.55]	183	1.4e-91	Bacteria	Firmicutes	Clostridia	Clostridiales	Lachnospiraceae	NA	Lachnospiraceae bacterium 28-4
DO021_gene_2242	K03424	tatD; TatD DNase family protein [EC:3.1.21.-]	307	2.9e-120	Bacteria	Firmicutes	Clostridia	Clostridiales	Lachnospiraceae	NA	NA
DO021_gene_22422	K01591	pyrF; orotidine-5'-phosphate decarboxylase [EC:4.1.1.23]	441	1.5e-153	Bacteria	NA	NA	NA	NA	NA	NA
DO021_gene_22440	K01915	glnA; glutamine synthetase [EC:6.3.1.2]	980	0	Bacteria	Firmicutes	Clostridia	Clostridiales	Lachnospiraceae	NA	NA
DO021_gene_2245	K00700	GBE1; 1,4-alpha-glucan branching enzyme [EC:2.4.1.18]	819	0	Bacteria	NA	NA	NA	NA	NA	NA
DO021_gene_22461	K02034	ABC.PE.P1; peptide/nickel transport system permease protein	319	2.8e-199	Bacteria	Firmicutes	NA	NA	NA	NA	NA
DO021_gene_22462	K02031	ABC.PE.A; peptide/nickel transport system ATP-binding protein	473	4.2e-187	NA	NA	NA	NA	NA	NA	NA
DO021_gene_2248	K02406	fliC; flagellin	255	9.9e-157	Bacteria	Firmicutes	Clostridia	Clostridiales	Lachnospiraceae	NA	Lachnospiraceae bacterium 28-4
DO021_gene_22493	K01990	ABC-2.A; ABC-2 type transport system ATP-binding protein	225	9.1e-73	Bacteria	NA	NA	NA	NA	NA	NA
DO021_gene_22505	K03588	ftsW; cell division protein FtsW	304	2e-191	Bacteria	Firmicutes	Clostridia	Clostridiales	Lachnospiraceae	NA	Lachnospiraceae bacterium A4
DO021_gene_22518	K01736	aroC; chorismate synthase [EC:4.2.3.5]	353	6.5e-102	Bacteria	NA	NA	NA	NA	NA	NA
DO021_gene_22522	K19170	dndC; DNA sulfur modification protein DndC	312	3.7e-190	Bacteria	Firmicutes	Clostridia	Clostridiales	NA	NA	NA
DO021_gene_22523	K07448	mrr; restriction system protein	147	2.8e-113	Bacteria	Firmicutes	NA	NA	NA	NA	Firmicutes bacterium ASF500
DO021_gene_22531	K07720	yesN; two-component system, response regulator YesN	126	1.9e-126	Bacteria	Firmicutes	Clostridia	Clostridiales	NA	NA	NA
DO021_gene_22559	K01924	murC; UDP-N-acetylmuramate--alanine ligase [EC:6.3.2.8]	550	3.1e-266	Bacteria	Firmicutes	Clostridia	Clostridiales	Lachnospiraceae	NA	Lachnospiraceae bacterium 28-4
DO021_gene_22578	K02015	ABC.FEV.P; iron complex transport system permease protein	291	1.1e-93	Bacteria	Firmicutes	Clostridia	Clostridiales	NA	NA	NA
DO021_gene_22579	K02013	ABC.FEV.A; iron complex transport system ATP-binding protein [EC:3.6.3.34]	193	1.6e-61	Bacteria	Firmicutes	Clostridia	Clostridiales	NA	NA	NA
DO021_gene_22582	K02410	fliG; flagellar motor switch protein FliG	519	8.4e-176	Bacteria	Firmicutes	Clostridia	Clostridiales	Lachnospiraceae	NA	NA
DO021_gene_22583	K02411	fliH; flagellar assembly protein FliH	77	8.6e-135	Bacteria	Firmicutes	Clostridia	Clostridiales	Lachnospiraceae	NA	Lachnospiraceae bacterium A4
DO021_gene_22584	K02412	fliI; flagellum-specific ATP synthase [EC:3.6.3.50]	574	4.8e-248	Bacteria	Firmicutes	Clostridia	Clostridiales	Lachnospiraceae	NA	NA
DO021_gene_22595	K01223	E3.2.1.86B; 6-phospho-beta-glucosidase [EC:3.2.1.86]	670	8.1e-241	Bacteria	NA	NA	NA	NA	NA	NA
DO021_gene_22596	K02757	PTS-Bgl-EIIC; PTS system, beta-glucoside-specific IIC component	614	7.8e-252	Bacteria	Firmicutes	Clostridia	Clostridiales	NA	NA	NA
DO021_gene_22596	K02755	PTS-Bgl-EIIA; PTS system, beta-glucoside-specific IIA component [EC:2.7.1.-]	614	7.8e-252	Bacteria	Firmicutes	Clostridia	Clostridiales	NA	NA	NA
DO021_gene_22596	K02756	PTS-Bgl-EIIB; PTS system, beta-glucoside-specific IIB component [EC:2.7.1.-]	614	7.8e-252	Bacteria	Firmicutes	Clostridia	Clostridiales	NA	NA	NA
DO021_gene_226	K09955	uncharacterized protein	506	1e-206	Bacteria	Firmicutes	NA	NA	NA	NA	NA
DO021_gene_22601	K04488	iscU; nitrogen fixation protein NifU and related proteins	240	2.1e-75	Bacteria	Firmicutes	Clostridia	Clostridiales	NA	NA	NA
DO021_gene_22619	K16698	tuaG; teichuronic acid biosynthesis glycosyltransferase TuaG [EC:2.4.-.-]	173	1.7e-150	Bacteria	Firmicutes	Clostridia	Clostridiales	Lachnospiraceae	NA	Lachnospiraceae bacterium 28-4
[truncated: 134,202 more rows]

## Sheet: TableS2
Supplementary Table 2. DO gut microbiome MAG annotation.
MAG_ID	size	longest_contig	n50	number_contigs	completeness	purity	av_cov	av_gc	kingdom	phylum	class	order	family	genus	species	taxid	maker_lineage	maker_lineage_ID	number_genome	number_markers	number_marker_sets	M0	M1	M2	M3	M4	M5.	Completeness_checkm	Contamination_checkm	Heterogeneity_checkm
DO021_DBSCAN_round1_1	2657872	19564	6036	457	77.6978	96.4286	24.9046	47.0651	Bacteria	Firmicutes	Clostridia	Clostridiales	Lachnospiraceae	unclassified	Lachnospiraceae bacterium A4	397291	f__Lachnospiraceae	(UID1255)	90	354	174	92	256	6	0	0	0	71.6	1.36	16.67
DO021_DBSCAN_round1_2	942855	19305	5565	171	65.4676	98.913	27.4003	34.7816	Bacteria	Firmicutes	Clostridia	Clostridiales	Clostridiaceae	Clostridium	Clostridium sp. CAG:349	1262797	o__Clostridiales	(UID1120)	304	250	143	99	151	0	0	0	0	53.85	0	0
DO021_DBSCAN_round2_0	9597476	119794	9062	1289	89.2086	89.2086	38.9225	44.7652	Bacteria	Firmicutes	Clostridia	Clostridiales	Lachnospiraceae	Roseburia	unclassified	841	f__Lachnospiraceae	(UID1255)	90	354	174	18	255	67	13	1	0	96.86	34.65	5.36
DO021_DBSCAN_round2_11	690336	9522	4136	162	25.8993	100	20.0456	46.2298	Bacteria	Firmicutes	Clostridia	Clostridiales	Lachnospiraceae	Roseburia	Roseburia sp. 1XD42-69	2320088	f__Lachnospiraceae	(UID1255)	90	354	174	278	75	1	0	0	0	21.86	0.05	0
DO021_DBSCAN_round2_3	2683477	32820	6000	458	65.4676	91	24.1353	50.2393	Bacteria	Firmicutes	Clostridia	Clostridiales	Lachnospiraceae	Blautia	unclassified	572511	f__Lachnospiraceae	(UID1286)	57	420	207	177	233	10	0	0	0	58.02	1.42	30
DO021_DBSCAN_round3_2	4207902	34858	10503	488	92.8058	90.8451	32.9762	56.2111	Bacteria	Firmicutes	Clostridia	Clostridiales	Lachnospiraceae	Acetatifactor	Acetatifactor muris	879566	f__Lachnospiraceae	(UID1286)	57	420	207	59	347	14	0	0	0	82.69	3.06	0
DO021_DBSCAN_round3_8	76315	22553	11106	9	21.5827	100	35.2159	43.6572	Bacteria	Firmicutes	Clostridia	Clostridiales	Lachnospiraceae	unclassified	Lachnospiraceae bacterium 28-4	397287	f__Lachnospiraceae	(UID1255)	90	354	174	320	34	0	0	0	0	0.57	0	0
DO021_DBSCAN_round4_1	3085773	63862	21537	181	56.8345	98.75	36.3757	51.948	Bacteria	Firmicutes	Clostridia	Clostridiales	Lachnospiraceae	Acetatifactor	Acetatifactor muris	879566	f__Lachnospiraceae	(UID1255)	90	354	174	105	246	3	0	0	0	76.31	1.34	0
DO021_DBSCAN_round5_0	2757601	101190	17006	261	36.6906	92.7273	40.7188	47.3644	Bacteria	Firmicutes	Clostridia	Clostridiales	Ruminococcaceae	Acutalibacter	unclassified	1918385	f__Lachnospiraceae	(UID1255)	90	354	174	260	91	3	0	0	0	17.99	1.72	33.33
DO021_DBSCAN_round5_4	2866587	44403	12031	303	71.9424	93.4579	30.3325	45.6704	Bacteria	Firmicutes	Clostridia	Clostridiales	Lachnospiraceae	unclassified	Lachnospiraceae bacterium 28-4	397287	f__Lachnospiraceae	(UID1255)	90	354	174	80	269	5	0	0	0	83.81	1.67	20
DO021_DBSCAN_round8_7	1888957	16104	4662	403	32.3741	97.8261	35.7235	55.1391	Bacteria	Firmicutes	Clostridia	Clostridiales	Ruminococcaceae	Anaerotruncus	unclassified	244127	o__Clostridiales	(UID1212)	172	263	149	195	66	2	0	0	0	17.92	0.84	0
DO022_DBSCAN_round1_1	2552183	119863	60726	61	96.4029	99.2593	86.6381	55.5217	Bacteria	Bacteroidetes	Bacteroidia	Bacteroidales	Muribaculaceae	unclassified	unclassified	2005473	o__Bacteroidales	(UID2617)	213	406	265	2	403	1	0	0	0	99.43	0.38	0
DO022_DBSCAN_round1_2	2783380	103786	27268	139	98.5612	97.1631	48.0233	45.4913	Bacteria	Firmicutes	Clostridia	Clostridiales	Lachnospiraceae	Roseburia	Roseburia sp. 1XD42-69	2320088	f__Lachnospiraceae	(UID1255)	90	354	174	6	345	3	0	0	0	97.13	1.15	0
DO022_DBSCAN_round1_3	2544168	102079	32587	116	90.6475	98.4375	47.6286	46.1695	Bacteria	Firmicutes	Clostridia	Clostridiales	Lachnospiraceae	Roseburia	Roseburia sp. 1XD42-69	2320088	f__Lachnospiraceae	(UID1286)	57	420	207	35	385	0	0	0	0	92.59	0	0
DO022_DBSCAN_round1_4	2268192	60475	10812	264	86.3309	98.3607	46.6013	64.5568	Bacteria	Actinobacteria	Coriobacteriia	Eggerthellales	Eggerthellaceae	Enterorhabdus	Enterorhabdus caecimuris	671266	p__Actinobacteria	(UID2112)	31	211	124	31	180	0	0	0	0	84.44	0	0
DO022_DBSCAN_round1_6	777112	20161	5371	146	61.8705	100	38.1712	35.5162	Bacteria	Firmicutes	Clostridia	Clostridiales	Clostridiaceae	Clostridium	Clostridium sp. CAG:349	1262797	o__Clostridiales	(UID1120)	304	250	143	101	149	0	0	0	0	53.48	0	0
DO022_DBSCAN_round1_8	486310	8688	3849	125	30.2158	100	12.8432	54.1112	Bacteria	Firmicutes	Clostridia	Clostridiales	Lachnospiraceae	Roseburia	Roseburia hominis	301301	f__Lachnospiraceae	(UID1286)	57	420	207	353	67	0	0	0	0	9.87	0	0
DO022_DBSCAN_round2_17	1098735	13867	5372	210	26.6187	100	16.8754	52.6637	Bacteria	Bacteroidetes	Bacteroidia	Bacteroidales	unclassified	unclassified	Bacteroidales bacterium 52_46	1897040	k__Bacteria	(UID203)	5449	104	58	79	25	0	0	0	0	36.21	0	0
DO022_DBSCAN_round2_2	3223374	79408	22755	201	95.6835	95.6835	39.6881	45.5312	Bacteria	Firmicutes	Clostridia	Clostridiales	Lachnospiraceae	unclassified	Lachnospiraceae bacterium 28-4	397287	f__Lachnospiraceae	(UID1255)	90	354	174	17	336	1	0	0	0	94.38	0.57	0
DO022_DBSCAN_round2_3	2411999	66709	13136	235	85.6115	99.1667	29.4682	47.8288	Bacteria	Bacteroidetes	Bacteroidia	Bacteroidales	Muribaculaceae	unclassified	Muribaculaceae bacterium Isolate-036 (Harlan)	2486460	o__Bacteroidales	(UID2617)	213	406	265	45	359	2	0	0	0	86.04	0.57	0
DO022_DBSCAN_round2_5	1988611	47381	12601	196	70.5036	100	26.3636	55.4987	Bacteria	Bacteroidetes	Bacteroidia	Bacteroidales	Prevotellaceae	Prevotella	Prevotella sp. CAG:873	1262936	o__Bacteroidales	(UID2617)	213	406	265	79	327	0	0	0	0	85.95	0	0
DO022_DBSCAN_round24_0	16934	6936	6302	3	23.0216	100	16.1212	52.0728	Bacteria	Bacteroidetes	Bacteroidia	unclassified	unclassified	unclassified	unclassified	200643	o__Bacteroidales	(UID2617)	213	406	265	374	32	0	0	0	0	0.47	0	0
DO022_DBSCAN_round268_12	133278	21503	17857	10	20.1439	100	34.2229	54.0359	Bacteria	Bacteroidetes	Bacteroidia	Bacteroidales	unclassified	unclassified	unclassified	171549	o__Bacteroidales	(UID2617)	213	406	265	375	31	0	0	0	0	0.72	0	0
DO022_DBSCAN_round3_6	3459293	26393	7166	534	74.8201	95.4128	19.3989	56.8268	Bacteria	Firmicutes	Clostridia	Clostridiales	Lachnospiraceae	Acetatifactor	Acetatifactor muris	879566	f__Lachnospiraceae	(UID1286)	57	420	207	141	269	10	0	0	0	66.12	3.19	20
DO022_DBSCAN_round4_2	2395589	65704	20043	154	94.964	99.2481	31.5448	57.8175	Bacteria	Firmicutes	Clostridia	Clostridiales	Oscillospiraceae	Oscillibacter	unclassified	459786	o__Clostridiales	(UID1212)	172	263	149	14	246	3	0	0	0	92.95	2.01	33.33
DO022_DBSCAN_round4_5	1449093	31198	8045	204	89.2086	89.8551	34.0187	35.1561	Bacteria	Firmicutes	Bacilli	Lactobacillales	Lactobacillaceae	Lactobacillus	Lactobacillus johnsonii	33959	g__Lactobacillus	(UID380)	58	449	129	67	373	9	0	0	0	78.14	0.2	0
DO022_DBSCAN_round5_0	12529513	131206	12411	1453	96.4029	91.1565	82.2585	46.6244	Bacteria	Firmicutes	Clostridia	Clostridiales	Lachnospiraceae	unclassified	unclassified	186803	o__Bacteroidales	(UID2657)	160	492	269	6	350	94	29	8	5	98.51	43.8	1.6
DO022_DBSCAN_round5_1	2635062	93157	15439	227	76.259	100	43.2891	62.6733	Bacteria	Firmicutes	Clostridia	Clostridiales	Oscillospiraceae	Oscillibacter	unclassified	459786	o__Clostridiales	(UID1212)	172	263	149	48	214	1	0	0	0	86	0.67	0
DO022_DBSCAN_round5_2	4421979	67083	13598	445	69.0647	98.9691	29.6697	50.9777	Bacteria	Firmicutes	Clostridia	Clostridiales	Lachnospiraceae	Acetatifactor	Acetatifactor muris	879566	f__Lachnospiraceae	(UID1286)	57	420	207	73	334	13	0	0	0	88.55	4.44	7.69
DO022_DBSCAN_round5_33	28967	10590	10343	4	23.741	100	27.7511	48.3378	Bacteria	Firmicutes	Clostridia	Clostridiales	Clostridiaceae	Clostridium	uncultured Clostridium sp.	59620	f__Lachnospiraceae	(UID1286)	57	420	207	384	36	0	0	0	0	0.77	0	0
DO022_DBSCAN_round5_9	2159237	25592	6704	351	71.223	94.2857	20.1879	48.3404	Bacteria	Firmicutes	Clostridia	Clostridiales	Lachnospiraceae	Dorea	Dorea sp. 5-2	1235798	f__Lachnospiraceae	(UID1256)	33	333	171	99	227	7	0	0	0	66.96	2.1	14.29
DO023_DBSCAN_round1_0	19879991	198201	10512	2461	97.8417	91.2752	35.5981	50.6866	Bacteria	Firmicutes	Clostridia	Clostridiales	Oscillospiraceae	Oscillibacter	unclassified	459786	f__Lachnospiraceae	(UID1286)	57	420	207	7	215	106	54	27	11	98.35	103.7	1.89
DO023_DBSCAN_round1_1	4527781	172387	37435	187	99.2806	97.1831	29.3831	45.3395	Bacteria	Bacteroidetes	Bacteroidia	Bacteroidales	Tannerellaceae	Parabacteroides	Parabacteroides distasonis	823	o__Bacteroidales	(UID2621)	198	427	260	3	422	2	0	0	0	99.04	0.41	0
DO023_DBSCAN_round1_11	2822265	59684	20885	193	92.0863	95.5224	28.6209	48.0827	Bacteria	Firmicutes	Clostridia	Clostridiales	Lachnospiraceae	Dorea	Dorea sp. 5-2	1235798	f__Lachnospiraceae	(UID1256)	33	333	171	34	297	2	0	0	0	88.01	0.39	0
DO023_DBSCAN_round1_16	2063802	33878	10087	253	85.6115	98.3471	17.7825	60.4833	Bacteria	Firmicutes	Clostridia	Clostridiales	Ruminococcaceae	Angelakisella	Angelakisella massiliensis	1871018	o__Clostridiales	(UID1212)	172	263	149	41	220	2	0	0	0	88.14	0.81	0
DO023_DBSCAN_round1_18	2968567	27877	7747	427	80.5755	96.5517	15.7038	47.786	Bacteria	Firmicutes	Clostridia	Clostridiales	Lachnospiraceae	unclassified	Lachnospiraceae bacterium A4	397291	f__Lachnospiraceae	(UID1255)	90	354	174	68	279	7	0	0	0	80.56	2.43	14.29
DO023_DBSCAN_round1_20	2148983	25063	5881	371	65.4676	93.8144	14.6114	58.6263	Bacteria	Proteobacteria	Deltaproteobacteria	Desulfovibrionales	Desulfovibrionaceae	unclassified	Desulfovibrionaceae bacterium	2049043	c__Deltaproteobacteria	(UID3218)	61	284	169	119	159	6	0	0	0	57.24	0.2	0
DO023_DBSCAN_round1_21	2423914	24456	7096	370	83.4532	95.8678	20.9821	46.7107	Bacteria	Firmicutes	Clostridia	Clostridiales	Lachnospiraceae	unclassified	Lachnospiraceae bacterium 3-1	397288	f__Lachnospiraceae	(UID1255)	90	354	174	77	271	6	0	0	0	74.93	1.99	0
DO023_DBSCAN_round1_22	1662029	22332	6466	272	69.7842	97.9798	13.6091	44.196	Bacteria	Firmicutes	Clostridia	Clostridiales	Lachnospiraceae	Roseburia	Roseburia sp. 1XD42-69	2320088	f__Lachnospiraceae	(UID1286)	57	420	207	144	275	1	0	0	0	62.62	0.48	0
DO023_DBSCAN_round1_23	1085716	20541	6647	171	76.9784	99.0741	38.766	34.9472	Bacteria	Firmicutes	Clostridia	Clostridiales	Clostridiaceae	Clostridium	Clostridium sp. CAG:349	1262797	o__Clostridiales	(UID1120)	304	250	143	62	188	0	0	0	0	73.66	0	0
DO023_DBSCAN_round1_3	4164950	163773	58150	133	98.5612	97.8571	104.662	46.3292	Bacteria	Bacteroidetes	Bacteroidia	Bacteroidales	Bacteroidaceae	Bacteroides	Bacteroides uniformis	820	o__Bacteroidales	(UID2657)	160	492	269	3	488	1	0	0	0	98.88	0.37	0
DO023_DBSCAN_round1_4	3582685	127952	25787	264	94.964	96.3504	59.236	50.7205	Bacteria	Bacteroidetes	Bacteroidia	Bacteroidales	Muribaculaceae	Duncaniella	unclassified	2518495	o__Bacteroidales	(UID2617)	213	406	265	9	364	33	0	0	0	97.23	8.49	18.18
DO023_DBSCAN_round1_6	2325449	102537	26323	124	91.3669	99.2188	23.4998	51.2301	Bacteria	Bacteroidetes	Bacteroidia	Bacteroidales	Bacteroidaceae	Bacteroides	unclassified	816	o__Bacteroidales	(UID2617)	213	406	265	19	386	1	0	0	0	94.15	0.38	0
DO023_DBSCAN_round1_7	2613278	94418	22361	158	87.0504	98.374	20.1062	56.167	Bacteria	Verrucomicrobia	Verrucomicrobiae	Verrucomicrobiales	Akkermansiaceae	Akkermansia	Akkermansia muciniphila	239935	k__Bacteria	(UID2982)	88	229	147	23	206	0	0	0	0	96.3	0	0
DO023_DBSCAN_round1_8	2681448	90964	29312	123	97.8417	98.5507	24.6331	46.0378	Bacteria	Firmicutes	Clostridia	Clostridiales	Lachnospiraceae	Roseburia	Roseburia sp. 1XD42-69	2320088	f__Lachnospiraceae	(UID1286)	57	420	207	14	406	0	0	0	0	95.74	0	0
DO023_DBSCAN_round1_9	2267254	74996	23868	139	94.964	99.2481	31.9605	54.8012	Bacteria	Bacteroidetes	Bacteroidia	Bacteroidales	Prevotellaceae	Paraprevotella	unclassified	577309	o__Bacteroidales	(UID2617)	213	406	265	27	377	2	0	0	0	92.74	0.45	50
DO023_DBSCAN_round11_11	1322052	30958	5794	232	25.8993	94.7368	18.6312	59.535	Bacteria	Firmicutes	Clostridia	Clostridiales	Oscillospiraceae	Oscillibacter	Oscillibacter sp. 1-3	1235797	k__Bacteria	(UID203)	5449	104	58	85	18	1	0	0	0	18.75	1.72	100
DO023_DBSCAN_round2_0	4351732	168923	50660	130	99.2806	93.8776	71.7427	44.9282	Bacteria	Firmicutes	Clostridia	Clostridiales	Lachnospiraceae	unclassified	Lachnospiraceae bacterium 28-4	397287	f__Lachnospiraceae	(UID1255)	90	354	174	7	338	9	0	0	0	97.22	3.75	55.56
DO023_DBSCAN_round2_3	2342386	60268	16358	195	75.5396	96.3303	22.1454	57.9018	Bacteria	Firmicutes	Clostridia	Clostridiales	Oscillospiraceae	Oscillibacter	unclassified	459786	o__Clostridiales	(UID1212)	172	263	149	43	215	5	0	0	0	91.26	2.57	0
DO023_DBSCAN_round3_17	2203275	21779	7076	343	69.0647	98.9691	13.3572	47.0218	Bacteria	Firmicutes	Clostridia	Clostridiales	Lachnospiraceae	unclassified	Lachnospiraceae bacterium 10-1	1235800	f__Lachnospiraceae	(UID1255)	90	354	174	119	234	1	0	0	0	65.94	0.29	0
DO023_DBSCAN_round3_7	1921211	36633	7686	274	58.9928	96.4706	27.2644	61.2578	Bacteria	Firmicutes	Clostridia	Clostridiales	Oscillospiraceae	Oscillibacter	unclassified	459786	o__Clostridiales	(UID1212)	172	257	149	103	150	4	0	0	0	66.1	2.35	75
DO023_DBSCAN_round4_11	230103	52117	34052	8	41.0072	100	35.8812	55.529	Bacteria	Firmicutes	Clostridia	Clostridiales	Lachnospiraceae	Acetatifactor	Acetatifactor muris	879566	f__Lachnospiraceae	(UID1286)	57	420	207	336	84	0	0	0	0	9.13	0	0
DO023_DBSCAN_round5_12	1234818	32644	9605	138	46.0432	100	27.3533	63.9761	Bacteria	Firmicutes	Clostridia	Clostridiales	Oscillospiraceae	Oscillibacter	unclassified	459786	o__Clostridiales	(UID1212)	172	263	149	137	124	2	0	0	0	45.88	1.34	0
DO023_DBSCAN_round5_14	696347	32339	8370	98	25.8993	94.7368	25.2336	61.3674	Bacteria	Firmicutes	Clostridia	Clostridiales	Oscillospiraceae	Oscillibacter	unclassified	459786	k__Bacteria	(UID203)	5449	104	58	80	23	0	1	0	0	34.48	3.45	0
DO023_DBSCAN_round6_0	2160418	103105	37224	80	27.3381	97.4359	38.0881	57.6952	Bacteria	Firmicutes	Clostridia	Clostridiales	Lachnospiraceae	Acetatifactor	Acetatifactor muris	879566	k__Bacteria	(UID203)	5449	103	57	74	29	0	0	0	0	43.86	0	0
DO023_DBSCAN_round7_61	592320	11858	4586	128	29.4964	100	14.9422	64.3228	Bacteria	Firmicutes	Clostridia	Clostridiales	Ruminococcaceae	Pseudoflavonifractor	Pseudoflavonifractor sp. An85	1965661	k__Bacteria	(UID203)	5449	98	58	71	27	0	0	0	0	37.38	0	0
DO024_DBSCAN_round1_0	15401623	163736	9721	1946	98.5612	97.8571	37.6175	48.5451	Bacteria	Firmicutes	Clostridia	Clostridiales	Ruminococcaceae	Anaerotruncus	unclassified	244127	o__Bacteroidales	(UID2657)	160	492	269	3	347	79	32	21	10	99.16	62.39	2.25
DO024_DBSCAN_round1_11	1585659	34303	7912	231	57.554	98.7654	19.7757	55.8556	Bacteria	Bacteroidetes	Bacteroidia	Bacteroidales	Prevotellaceae	Prevotella	Prevotella sp. CAG:873	1262936	o__Bacteroidales	(UID2617)	213	406	265	152	251	3	0	0	0	61.78	0.58	0
DO024_DBSCAN_round1_12	1132970	29344	7232	166	76.259	99.0654	24.5094	34.6964	Bacteria	Firmicutes	Clostridia	Clostridiales	Clostridiaceae	Clostridium	Clostridium sp. CAG:349	1262797	c__Clostridia	(UID1118)	387	223	124	60	163	0	0	0	0	69.49	0	0
DO024_DBSCAN_round1_17	1564855	19010	5444	299	32.3741	97.8261	15.4894	48.5208	Bacteria	Firmicutes	Clostridia	Clostridiales	Lachnospiraceae	unclassified	Lachnospiraceae bacterium A4	397291	f__Lachnospiraceae	(UID1255)	90	354	174	230	123	1	0	0	0	39.28	0.57	0
DO024_DBSCAN_round1_32	304017	9283	3992	74	32.3741	100	11.2762	58.0454	Bacteria	Verrucomicrobia	Verrucomicrobiae	Verrucomicrobiales	Akkermansiaceae	Akkermansia	Akkermansia muciniphila	239935	k__Bacteria	(UID2982)	88	229	147	164	65	0	0	0	0	18.78	0	0
DO024_DBSCAN_round1_4	3909564	73934	16407	321	86.3309	98.3607	21.4637	51.0016	Bacteria	Firmicutes	Clostridia	Clostridiales	Lachnospiraceae	Blautia	unclassified	572511	f__Lachnospiraceae	(UID1255)	90	354	174	34	318	2	0	0	0	91.55	1.15	0
DO024_DBSCAN_round1_5	2111595	66996	13117	213	85.6115	99.1667	21.0815	58.2303	Bacteria	Firmicutes	Clostridia	Clostridiales	Oscillospiraceae	Oscillibacter	unclassified	459786	o__Clostridiales	(UID1212)	172	263	149	39	223	1	0	0	0	83.2	0.67	0
DO024_DBSCAN_round1_6	2362991	60712	14504	219	91.3669	98.4496	19.8344	43.32	Bacteria	Firmicutes	Clostridia	Clostridiales	Lachnospiraceae	Roseburia	Roseburia sp. 1XD42-69	2320088	f__Lachnospiraceae	(UID1286)	57	420	207	39	374	7	0	0	0	89.37	1.83	0
DO024_DBSCAN_round1_7	2712514	51082	20429	176	95.6835	93.662	23.9976	45.6823	Bacteria	Firmicutes	Clostridia	Clostridiales	Lachnospiraceae	Roseburia	Roseburia sp. 1XD42-69	2320088	f__Lachnospiraceae	(UID1255)	90	354	174	11	338	5	0	0	0	96.26	1.34	20
DO024_DBSCAN_round1_8	2319670	50532	18143	181	82.0144	96.6102	30.0119	61.6986	Bacteria	Firmicutes	Clostridia	Clostridiales	Oscillospiraceae	Oscillibacter	Oscillibacter sp. 1-3	1235797	o__Clostridiales	(UID1212)	172	263	149	37	223	3	0	0	0	89.16	1.68	0
DO024_DBSCAN_round2_1	4614387	132834	44748	188	94.964	97.7778	35.207	50.948	Bacteria	Firmicutes	Clostridia	Clostridiales	Lachnospiraceae	Acetatifactor	Acetatifactor muris	879566	f__Lachnospiraceae	(UID1286)	57	420	207	18	389	12	1	0	0	94.34	4.92	0
DO024_DBSCAN_round2_12	42917	27806	27806	5	21.5827	100	24.1039	43.6307	Bacteria	Firmicutes	Clostridia	Clostridiales	Clostridiaceae	Clostridium	Clostridium sp. chh4-2	2067550	f__Lachnospiraceae	(UID1255)	90	354	174	318	36	0	0	0	0	1.15	0	0
DO024_DBSCAN_round2_5	3348074	71996	15267	279	77.6978	93.913	22.3674	45.5803	Bacteria	Firmicutes	Clostridia	Clostridiales	Lachnospiraceae	unclassified	Lachnospiraceae bacterium 28-4	397287	f__Lachnospiraceae	(UID1255)	90	354	174	66	275	13	0	0	0	88.16	4.02	23.08
DO024_DBSCAN_round21_1	980490	132734	5722	151	32.3741	93.75	38.8758	61.8441	Bacteria	Firmicutes	unclassified	unclassified	unclassified	unclassified	Firmicutes bacterium ASF500	1378168	o__Clostridiales	(UID1212)	172	263	149	180	79	4	0	0	0	33.47	2.01	0
DO024_DBSCAN_round24_2	1249673	50978	6535	194	23.0216	91.4286	32.4266	62.2721	Bacteria	Firmicutes	Clostridia	Clostridiales	Oscillospiraceae	Oscillibacter	unclassified	459786	o__Clostridiales	(UID1212)	172	263	149	180	70	11	2	0	0	41.04	7.54	5.88
DO024_DBSCAN_round3_2	3490315	129116	28236	171	89.9281	91.2409	27.0818	43.5657	Bacteria	Firmicutes	Clostridia	Clostridiales	Lachnospiraceae	unclassified	Lachnospiraceae bacterium 28-4	397287	f__Lachnospiraceae	(UID1255)	90	354	174	31	307	16	0	0	0	94.88	2.82	50
DO024_DBSCAN_round3_24	1079746	15682	5614	197	41.0072	100	15.7072	61.7299	Bacteria	Firmicutes	unclassified	unclassified	unclassified	unclassified	Firmicutes bacterium ASF500	1378168	o__Clostridiales	(UID1212)	172	257	149	139	118	0	0	0	0	47.14	0	0
DO024_DBSCAN_round4_3	1923300	70217	22137	136	68.3453	97.9381	62.1225	63.3089	Bacteria	Firmicutes	Clostridia	Clostridiales	Oscillospiraceae	Oscillibacter	unclassified	459786	o__Clostridiales	(UID1212)	172	263	149	79	181	3	0	0	0	69.89	1.34	33.33
DO024_DBSCAN_round5_2	1663648	126674	50799	49	30.9353	97.7273	49.0528	57.0859	Bacteria	Firmicutes	Clostridia	Clostridiales	Lachnospiraceae	Acetatifactor	Acetatifactor muris	879566	k__Bacteria	(UID203)	5449	103	57	78	25	0	0	0	0	38.6	0	0
DO024_DBSCAN_round6_0	3647734	133992	31834	284	58.2734	92.0455	40.9796	55.1773	Bacteria	Firmicutes	Clostridia	Clostridiales	Lachnospiraceae	Acetatifactor	Acetatifactor muris	879566	f__Lachnospiraceae	(UID1286)	57	420	207	214	183	22	1	0	0	49.3	6.8	28
DO025_DBSCAN_round1_1	2561374	127489	51783	65	96.4029	99.2593	56.0138	55.5214	Bacteria	Bacteroidetes	Bacteroidia	Bacteroidales	Muribaculaceae	unclassified	unclassified	2005473	o__Bacteroidales	(UID2617)	213	406	265	5	400	1	0	0	0	98.68	0.38	0
DO025_DBSCAN_round1_2	2520390	83478	15493	206	97.1223	98.5401	18.8071	56.2824	Bacteria	Verrucomicrobia	Verrucomicrobiae	Verrucomicrobiales	Akkermansiaceae	Akkermansia	Akkermansia muciniphila	239935	k__Bacteria	(UID2982)	88	229	147	14	214	1	0	0	0	93.61	0.68	0
DO025_DBSCAN_round1_3	717054	20172	4956	141	64.0288	98.8889	19.7855	35.5775	Bacteria	Firmicutes	Negativicutes	Acidaminococcales	Acidaminococcaceae	Acidaminococcus	Acidaminococcus sp. CAG:917	1262688	o__Clostridiales	(UID1120)	304	250	143	105	145	0	0	0	0	49.94	0	0
DO025_DBSCAN_round11_1	1394872	48716	19673	94	38.8489	100	24.9016	57.0683	Bacteria	Firmicutes	Clostridia	Clostridiales	Lachnospiraceae	Acetatifactor	Acetatifactor muris	879566	f__Lachnospiraceae	(UID1286)	57	420	207	283	136	1	0	0	0	29.23	0.24	0
DO025_DBSCAN_round12_0	2990512	73994	11221	350	38.8489	90	23.7253	55.912	Bacteria	Firmicutes	Clostridia	Clostridiales	Lachnospiraceae	Acetatifactor	Acetatifactor muris	879566	f__Lachnospiraceae	(UID1255)	90	354	174	206	131	17	0	0	0	48.79	5.09	41.18
DO025_DBSCAN_round2_2	2340938	95409	27288	122	94.964	99.2481	33.8094	54.6317	Bacteria	Bacteroidetes	Bacteroidia	Bacteroidales	Muribaculaceae	Duncaniella	unclassified	2518495	o__Bacteroidales	(UID2617)	213	406	265	34	370	2	0	0	0	90.91	0.2	0
DO025_DBSCAN_round2_3	4075287	76332	23486	244	96.4029	95.7143	26.8818	46.5898	Bacteria	Firmicutes	Clostridia	Clostridiales	Lachnospiraceae	unclassified	Lachnospiraceae bacterium A4	397291	f__Lachnospiraceae	(UID1255)	90	354	174	11	336	7	0	0	0	96.44	2.95	14.29
DO025_DBSCAN_round2_5	2415909	49533	11989	247	90.6475	98.4375	18.4818	46.33	Bacteria	Firmicutes	Clostridia	Clostridiales	Lachnospiraceae	Roseburia	Roseburia sp. 1XD42-69	2320088	f__Lachnospiraceae	(UID1286)	57	420	207	44	372	4	0	0	0	88.07	1.21	50
DO025_DBSCAN_round2_8	1213273	17345	5027	246	40.2878	100	13.448	60.7726	Bacteria	Firmicutes	Clostridia	Clostridiales	Ruminococcaceae	Angelakisella	Angelakisella massiliensis	1871018	o__Clostridiales	(UID1212)	172	263	149	153	110	0	0	0	0	42.34	0	0
DO025_DBSCAN_round3_0	12028316	147323	7345	1771	86.3309	99.1736	29.088	53.4404	Bacteria	Firmicutes	Clostridia	Clostridiales	Ruminococcaceae	Pseudoflavonifractor	unclassified	1017280	o__Bacteroidales	(UID2617)	213	406	265	34	208	93	42	23	6	90.63	76.24	4.23
DO025_DBSCAN_round3_2	2284422	93936	24830	134	92.8058	99.2308	33.8914	53.2156	Bacteria	Bacteroidetes	Bacteroidia	Bacteroidales	Muribaculaceae	Muribaculum	unclassified	1918540	o__Bacteroidales	(UID2617)	213	406	265	13	390	3	0	0	0	95.72	0.88	33.33
DO025_DBSCAN_round30_4	1631562	31256	7819	226	38.1295	91.3793	31.2146	62.096	Bacteria	Firmicutes	Clostridia	Clostridiales	Oscillospiraceae	Oscillibacter	unclassified	459786	k__Bacteria	(UID203)	5449	104	58	68	31	5	0	0	0	46.36	8.62	40
DO025_DBSCAN_round4_0	7631897	133210	17537	760	96.4029	89.9329	33.5162	43.4737	Bacteria	Firmicutes	Clostridia	Clostridiales	Eubacteriaceae	Eubacterium	unclassified	1730	f__Lachnospiraceae	(UID1255)	90	354	174	10	320	18	5	1	0	96.87	10.29	2.56
DO025_DBSCAN_round4_3	3662657	59799	12155	373	81.295	98.2609	18.7596	51.7479	Bacteria	Firmicutes	Clostridia	Clostridiales	Lachnospiraceae	Acetatifactor	Acetatifactor muris	879566	f__Lachnospiraceae	(UID1255)	90	354	174	56	292	6	0	0	0	84.52	2.2	16.67
DO025_DBSCAN_round4_4	3811257	53259	13486	372	97.1223	95.0704	39.7842	44.812	Bacteria	Firmicutes	Clostridia	Clostridiales	Lachnospiraceae	unclassified	Lachnospiraceae bacterium 28-4	397287	f__Lachnospiraceae	(UID1255)	90	354	174	17	331	6	0	0	0	93.87	2.37	50
DO025_DBSCAN_round4_42	23769	10770	5255	4	20.1439	93.3333	28.7577	52.9303	Bacteria	Firmicutes	Clostridia	Clostridiales	Lachnospiraceae	Acetatifactor	Acetatifactor muris	879566	f__Lachnospiraceae	(UID1286)	57	420	207	388	30	2	0	0	0	0.77	0.03	100
DO025_DBSCAN_round4_7	1900725	47276	9595	248	72.6619	99.0196	19.5326	58.2161	Bacteria	Firmicutes	Clostridia	Clostridiales	Oscillospiraceae	Oscillibacter	unclassified	459786	o__Clostridiales	(UID1212)	172	263	149	65	194	4	0	0	0	76.44	2.68	25
DO025_DBSCAN_round5_4	2563207	45929	14315	238	79.1367	96.4912	19.8495	48.2135	Bacteria	Firmicutes	Clostridia	Clostridiales	Lachnospiraceae	Dorea	Dorea sp. 5-2	1235798	f__Lachnospiraceae	(UID1256)	33	333	171	65	264	4	0	0	0	81.84	1.84	25
DO025_DBSCAN_round6_11	1278235	33249	9078	154	30.9353	93.4783	33.0037	62.3644	Bacteria	Firmicutes	Clostridia	Clostridiales	Oscillospiraceae	Oscillibacter	Oscillibacter sp. 1-3	1235797	k__Bacteria	(UID203)	5449	104	58	72	28	4	0	0	0	45.69	6.9	25
DO025_DBSCAN_round6_33	909238	21741	8170	124	21.5827	100	29.4248	64.3093	Bacteria	Firmicutes	Clostridia	Clostridiales	Oscillospiraceae	Oscillibacter	unclassified	459786	k__Bacteria	(UID203)	5449	104	58	80	24	0	0	0	0	35.34	0	0
DO025_DBSCAN_round7_1	1889688	48712	11200	218	34.5324	96	29.0068	44.3127	Bacteria	Bacteroidetes	Bacteroidia	Bacteroidales	Muribaculaceae	Duncaniella	unclassified	2518495	o__Clostridiales	(UID1226)	155	278	158	210	65	3	0	0	0	19.68	1.05	0
DO026_DBSCAN_round1_1	2061394	60057	18803	155	98.5612	100	90.5873	40.1645	Bacteria	Firmicutes	Bacilli	Lactobacillales	Lactobacillaceae	Lactobacillus	Lactobacillus murinus	1622	o__Lactobacillales	(UID374)	471	350	191	2	347	1	0	0	0	98.95	0.52	0
DO026_DBSCAN_round2_0	4335735	184047	40778	238	96.4029	92.4138	92.3702	45.3578	Bacteria	Firmicutes	Clostridia	Clostridiales	Lachnospiraceae	unclassified	Lachnospiraceae bacterium 28-4	397287	f__Lachnospiraceae	(UID1255)	90	354	174	13	335	6	0	0	0	95.46	1.06	0
DO026_DBSCAN_round2_1	2934684	75102	12413	314	83.4532	93.5484	65.6067	45.7253	Bacteria	Bacteroidetes	Bacteroidia	Bacteroidales	Tannerellaceae	Parabacteroides	Parabacteroides merdae	46503	o__Bacteroidales	(UID2621)	198	427	260	70	348	9	0	0	0	80.67	0.54	0
DO027_DBSCAN_round1_0	7324355	309448	11637	879	97.8417	98.5507	37.6696	43.9991	Bacteria	Firmicutes	Clostridia	Clostridiales	Lachnospiraceae	Lachnoclostridium	unclassified	1506553	o__Clostridiales	(UID1212)	172	263	149	2	227	27	7	0	0	98.66	22.06	0
DO027_DBSCAN_round1_2	2654136	216046	52334	91	93.5252	99.2366	66.8635	53.4484	Bacteria	Bacteroidetes	Bacteroidia	Bacteroidales	Prevotellaceae	Prevotella	unclassified	838	o__Bacteroidales	(UID2617)	213	406	265	33	368	5	0	0	0	91.42	0.67	40
DO027_DBSCAN_round1_3	1680065	164702	50850	60	97.8417	99.2701	46.3743	33.6686	Bacteria	Firmicutes	Clostridia	Clostridiales	Clostridiaceae	Clostridium	unclassified	1485	c__Clostridia	(UID1118)	387	223	124	7	216	0	0	0	0	95.3	0	0
DO027_DBSCAN_round1_4	2577771	108818	30415	114	93.5252	98.4848	15.1328	45.9442	Bacteria	Firmicutes	Clostridia	Clostridiales	Lachnospiraceae	Roseburia	Roseburia sp. 1XD42-69	2320088	f__Lachnospiraceae	(UID1286)	57	420	207	30	390	0	0	0	0	93.72	0	0
DO027_DBSCAN_round1_5	4520633	101069	31381	224	98.5612	91.9463	16.2293	45.223	Bacteria	Firmicutes	Clostridia	Clostridiales	Lachnospiraceae	unclassified	Lachnospiraceae bacterium 28-4	397287	f__Lachnospiraceae	(UID1255)	90	354	174	13	336	5	0	0	0	95.11	1.83	20
DO027_DBSCAN_round1_6	2099173	67514	10326	247	92.8058	97.7273	22.5084	29.3706	Bacteria	Firmicutes	Erysipelotrichia	Erysipelotrichales	Erysipelotrichaceae	Erysipelatoclostridium	[Clostridium] cocleatum	69824	k__Bacteria	(UID2372)	131	177	106	8	169	0	0	0	0	93.4	0	0
DO027_DBSCAN_round1_7	2144282	39403	9429	268	92.8058	96.2687	21.7792	35.6923	Bacteria	Firmicutes	Bacilli	Lactobacillales	Streptococcaceae	Lactococcus	Lactococcus lactis	1358	o__Lactobacillales	(UID543)	294	472	265	32	436	4	0	0	0	91.73	1.32	75
DO027_DBSCAN_round1_8	1193791	19472	4808	241	33.8129	100	8.34419	43.5809	Bacteria	Firmicutes	Clostridia	Clostridiales	Lachnospiraceae	Roseburia	Roseburia sp. 1XD42-69	2320088	f__Lachnospiraceae	(UID1286)	57	420	207	252	167	1	0	0	0	42.14	0.24	0
DO027_DBSCAN_round1_9	535748	16572	4545	114	45.3237	100	8.30066	36.8042	Bacteria	Firmicutes	Erysipelotrichia	Erysipelotrichales	Erysipelotrichaceae	Turicibacter	Turicibacter sanguinis	154288	c__Bacilli	(UID285)	586	325	181	214	111	0	0	0	0	27	0	0
DO027_DBSCAN_round2_0	3574392	285953	137170	49	100	95.8621	41.6122	44.8708	Bacteria	Firmicutes	Clostridia	Clostridiales	Lachnospiraceae	unclassified	Lachnospiraceae bacterium 28-4	397287	f__Lachnospiraceae	(UID1255)	90	354	174	7	346	1	0	0	0	97.13	0.11	0
DO027_DBSCAN_round3_2	4104986	90807	35690	177	100	95.8621	16.064	46.1429	Bacteria	Firmicutes	Clostridia	Clostridiales	Lachnospiraceae	unclassified	Lachnospiraceae bacterium A4	397291	f__Lachnospiraceae	(UID1255)	90	354	174	10	338	6	0	0	0	95.86	2.87	0
DO027_DBSCAN_round4_0	2799480	210449	38995	107	96.4029	99.2593	30.3167	47.0241	Bacteria	Bacteroidetes	Bacteroidia	Bacteroidales	Muribaculaceae	unclassified	Muribaculaceae bacterium Isolate-036 (Harlan)	2486460	o__Bacteroidales	(UID2617)	213	406	265	12	391	3	0	0	0	96.48	0.88	0
DO027_DBSCAN_round4_1	3834881	165883	86746	78	98.5612	97.8571	270.93	46.4142	Bacteria	Bacteroidetes	Bacteroidia	Bacteroidales	Bacteroidaceae	Bacteroides	Bacteroides uniformis	820	o__Bacteroidales	(UID2657)	160	492	269	8	483	1	0	0	0	98.51	0.37	0
DO027_DBSCAN_round4_19	1584397	26217	5565	299	25.8993	100	10.8577	52.3375	Bacteria	Firmicutes	Clostridia	Clostridiales	Lachnospiraceae	Acetatifactor	Acetatifactor muris	879566	f__Lachnospiraceae	(UID1255)	90	354	174	250	104	0	0	0	0	32.16	0	0
DO027_DBSCAN_round4_2	2968154	124635	59750	81	79.1367	90.9091	22.112	47.4289	Bacteria	Firmicutes	Clostridia	Clostridiales	Lachnospiraceae	Dorea	Dorea sp. 5-2	1235798	f__Lachnospiraceae	(UID1256)	33	333	171	64	258	11	0	0	0	83.33	3.27	27.27
DO027_DBSCAN_round4_21	1998597	25240	5085	395	45.3237	91.3043	9.20023	56.6744	Bacteria	Firmicutes	Clostridia	Clostridiales	Lachnospiraceae	Acetatifactor	Acetatifactor muris	879566	f__Lachnospiraceae	(UID1255)	90	354	174	216	132	6	0	0	0	33.14	1.15	0
DO027_DBSCAN_round4_25	1510918	19298	5479	277	61.1511	97.7011	12.3806	34.9133	Bacteria	Firmicutes	Clostridia	Clostridiales	unclassified	unclassified	Clostridiales bacterium	1898207	o__Clostridiales	(UID1226)	155	278	158	119	157	2	0	0	0	51.96	0.84	0
DO027_DBSCAN_round5_26	2152197	24293	4754	444	25.1799	92.1053	16.4473	56.7922	Bacteria	Firmicutes	Clostridia	Clostridiales	Ruminococcaceae	Anaerotruncus	unclassified	244127	k__Bacteria	(UID203)	5449	104	58	78	23	3	0	0	0	27.51	4.31	0
DO027_DBSCAN_round6_0	4716771	109753	13096	523	23.0216	94.1176	22.2778	42.6213	Bacteria	Firmicutes	Clostridia	Clostridiales	Ruminococcaceae	Acutalibacter	unclassified	1918385	f__Lachnospiraceae	(UID1256)	33	333	171	271	58	3	1	0	0	14.91	0.88	16.67
DO028_DBSCAN_round1_0	9238087	208636	14188	1041	96.4029	98.5294	109.139	49.6944	Bacteria	Firmicutes	Clostridia	Clostridiales	Lachnospiraceae	Blautia	unclassified	572511	o__Bacteroidales	(UID2617)	213	406	265	3	293	89	13	5	3	99.25	40.82	3.54
DO028_DBSCAN_round1_1	2673238	178011	90464	62	98.5612	98.5612	84.0744	56.0341	Bacteria	Verrucomicrobia	Verrucomicrobiae	Verrucomicrobiales	Akkermansiaceae	Akkermansia	Akkermansia muciniphila	239935	k__Bacteria	(UID2982)	88	229	147	3	226	0	0	0	0	97.96	0	0
DO028_DBSCAN_round1_4	2384804	112808	24832	152	89.9281	96.1538	36.8369	51.3247	Bacteria	Bacteroidetes	Bacteroidia	Bacteroidales	Bacteroidaceae	Bacteroides	unclassified	816	o__Bacteroidales	(UID2617)	213	406	265	18	383	5	0	0	0	94.34	0.42	0
DO028_DBSCAN_round1_5	3836799	79946	21255	250	97.1223	95.0704	43.3303	46.9912	Bacteria	Firmicutes	Clostridia	Clostridiales	Lachnospiraceae	unclassified	Lachnospiraceae bacterium A4	397291	f__Lachnospiraceae	(UID1255)	90	354	174	13	334	7	0	0	0	95.56	3.45	14.29
DO028_DBSCAN_round1_6	1899626	46739	7772	267	71.9424	98.0392	21.9515	46.9355	Bacteria	Firmicutes	Clostridia	Clostridiales	Lachnospiraceae	Roseburia	Roseburia sp. 1XD42-69	2320088	f__Lachnospiraceae	(UID1286)	57	420	207	104	315	1	0	0	0	72.88	0.02	100
DO028_DBSCAN_round1_7	2020224	28773	6490	330	57.554	94.1176	20.5724	47.1212	Bacteria	Firmicutes	Clostridia	Clostridiales	Lachnospiraceae	unclassified	Lachnospiraceae bacterium A2	397290	f__Lachnospiraceae	(UID1255)	90	354	174	140	211	3	0	0	0	64.87	0.96	0
DO028_DBSCAN_round1_8	844344	12171	4150	197	21.5827	100	20.1923	53.0055	Bacteria	unclassified	unclassified	unclassified	unclassified	unclassified	bacterium 0.1xD8-71	2320099	f__Lachnospiraceae	(UID1255)	90	354	174	265	89	0	0	0	0	29.85	0	0
DO028_DBSCAN_round1_9	641964	11265	4665	139	34.5324	100	22.3687	62.3632	Bacteria	Actinobacteria	Coriobacteriia	Eggerthellales	Eggerthellaceae	Enterorhabdus	Enterorhabdus caecimuris	671266	p__Actinobacteria	(UID2112)	31	211	124	141	70	0	0	0	0	19.58	0	0
DO028_DBSCAN_round2_0	3786505	165456	58228	89	90.6475	97.6744	115.076	45.1486	Bacteria	Firmicutes	Clostridia	Clostridiales	Lachnospiraceae	unclassified	Lachnospiraceae bacterium 28-4	397287	f__Lachnospiraceae	(UID1255)	90	354	174	33	320	1	0	0	0	90.71	0.57	0
DO028_DBSCAN_round2_1	2300652	113051	35246	84	92.8058	99.2308	46.8007	50.1797	Bacteria	Bacteroidetes	Bacteroidia	Bacteroidales	Bacteroidaceae	Bacteroides	Bacteroides sp. CAG:927	1262753	o__Bacteroidales	(UID2617)	213	406	265	17	387	2	0	0	0	94.53	0.57	0
DO028_DBSCAN_round2_36	320866	18845	5778	55	35.2518	100	34.7301	31.7372	Bacteria	Firmicutes	Erysipelotrichia	Erysipelotrichales	Erysipelotrichaceae	Erysipelatoclostridium	[Clostridium] cocleatum	69824	k__Bacteria	(UID2372)	131	177	106	119	58	0	0	0	0	13.21	0	0
DO028_DBSCAN_round3_5	3425592	42463	8980	443	73.3813	93.578	25.1724	57.2251	Bacteria	Firmicutes	Clostridia	Clostridiales	Lachnospiraceae	Acetatifactor	Acetatifactor muris	879566	f__Lachnospiraceae	(UID1255)	90	354	174	96	251	7	0	0	0	67.19	1.72	0
DO028_DBSCAN_round4_2	547569	22003	4323	124	20.8633	100	27.8043	31.2894	Bacteria	Firmicutes	Erysipelotrichia	Erysipelotrichales	Erysipelotrichaceae	Erysipelatoclostridium	[Clostridium] cocleatum	69824	k__Bacteria	(UID203)	5449	103	57	81	22	0	0	0	0	28.95	0	0
DO028_DBSCAN_round4_3	532416	12281	4390	122	20.1439	100	20.6946	55.8971	Bacteria	Bacteroidetes	Bacteroidia	Bacteroidales	Muribaculaceae	unclassified	Muribaculaceae bacterium Isolate-036 (Harlan)	2486460	k__Bacteria	(UID203)	5449	104	58	86	18	0	0	0	0	18.34	0	0
DO029_DBSCAN_round1_1	2140984	38101	7342	323	71.9424	99.0099	50.4225	53.4575	Bacteria	Bacteroidetes	Bacteroidia	Bacteroidales	Muribaculaceae	Duncaniella	unclassified	2518495	o__Bacteroidales	(UID2617)	213	406	265	127	273	6	0	0	0	65.23	1.17	16.67
DO029_DBSCAN_round1_2	2275218	36005	10830	249	84.8921	98.3333	51.1752	46.3266	Bacteria	Firmicutes	Clostridia	Clostridiales	Lachnospiraceae	Roseburia	Roseburia sp. 1XD42-69	2320088	f__Lachnospiraceae	(UID1286)	57	420	207	72	346	2	0	0	0	82.14	0.64	50
DO029_DBSCAN_round1_3	324963	8450	4352	75	30.2158	100	40.2018	35.8072	Bacteria	Firmicutes	Clostridia	Clostridiales	Ruminococcaceae	Faecalibacterium	Faecalibacterium sp. CAG:1138	1262896	o__Clostridiales	(UID1120)	304	250	143	176	74	0	0	0	0	25.97	0	0
DO029_DBSCAN_round2_1	2650678	42515	6776	416	48.2014	93.0556	78.7401	57.048	Bacteria	Firmicutes	Clostridia	Clostridiales	Oscillospiraceae	Oscillibacter	unclassified	459786	o__Clostridiales	(UID1212)	172	263	149	148	108	5	0	2	0	40.6	3.42	0
DO029_DBSCAN_round3_0	7651926	155578	12381	860	100	92.6667	80.9161	49.2452	Bacteria	Firmicutes	Clostridia	Clostridiales	Lachnospiraceae	unclassified	Lachnospiraceae bacterium 28-4	397287	f__Lachnospiraceae	(UID1255)	90	354	174	4	236	100	12	2	0	98.85	42.02	8.78
DO029_DBSCAN_round3_1	2628485	34964	5412	492	41.0072	100	44.8309	51.5945	Bacteria	Firmicutes	Clostridia	Clostridiales	Lachnospiraceae	Acetatifactor	Acetatifactor muris	879566	f__Lachnospiraceae	(UID1286)	57	420	207	250	162	8	0	0	0	41.09	2.34	0
DO030_DBSCAN_round1_1	2839457	147765	43114	142	95.6835	91.7241	32.86	56.6183	Bacteria	Verrucomicrobia	Verrucomicrobiae	Verrucomicrobiales	Akkermansiaceae	Akkermansia	Akkermansia muciniphila	239935	k__Bacteria	(UID2982)	88	229	147	9	209	11	0	0	0	97.13	2.96	0
DO030_DBSCAN_round112_1	1530488	91972	33758	61	28.777	95.2381	44.4655	56.3112	Bacteria	Firmicutes	Clostridia	Clostridiales	Lachnospiraceae	Acetatifactor	Acetatifactor muris	879566	k__Bacteria	(UID203)	5449	103	57	72	29	2	0	0	0	45.61	3.51	0
DO030_DBSCAN_round113_0	1743689	144495	23960	109	22.3022	100	40.7027	54.1773	Bacteria	Firmicutes	Clostridia	Clostridiales	Lachnospiraceae	Acetatifactor	Acetatifactor muris	879566	k__Bacteria	(UID203)	5449	103	57	86	17	0	0	0	0	21.05	0	0
DO030_DBSCAN_round14_1	1656735	58540	16441	155	46.7626	92.8571	36.5901	54.8248	Bacteria	unclassified	unclassified	unclassified	unclassified	unclassified	bacterium D16-50	2320112	f__Lachnospiraceae	(UID1255)	90	354	174	221	119	14	0	0	0	34.73	5.37	42.86
DO030_DBSCAN_round2_1	1547208	76377	16895	126	94.2446	99.2424	67.0221	34.0031	Bacteria	Firmicutes	Clostridia	Clostridiales	Ruminococcaceae	Subdoligranulum	unclassified	292632	c__Clostridia	(UID1118)	387	223	124	9	214	0	0	0	0	95.16	0	0
DO030_DBSCAN_round23_6	458371	31913	7781	65	20.1439	100	39.7511	64.14	Bacteria	Firmicutes	unclassified	unclassified	unclassified	unclassified	Firmicutes bacterium CAG:83	1262992	k__Bacteria	(UID203)	5449	104	58	83	21	0	0	0	0	16.61	0	0
DO030_DBSCAN_round3_0	14646285	189592	12510	1596	98.5612	95.8042	44.4398	53.1686	Bacteria	Firmicutes	Clostridia	Clostridiales	Oscillospiraceae	Oscillibacter	unclassified	459786	f__Lachnospiraceae	(UID1255)	90	354	174	12	169	69	76	17	11	98.02	122.3	6.22
DO030_DBSCAN_round3_1	3044984	186781	23309	212	92.0863	99.2248	33.2695	48.4312	Bacteria	Bacteroidetes	Bacteroidia	Bacteroidales	Bacteroidaceae	Bacteroides	Bacteroides sp. CAG:927	1262753	o__Bacteroidales	(UID2617)	213	406	265	9	392	5	0	0	0	97.36	1.28	0
DO030_DBSCAN_round3_10	3564391	47608	9413	441	83.4532	99.1453	24.1431	50.8156	Bacteria	Firmicutes	Clostridia	Clostridiales	Clostridiaceae	Clostridium	unclassified	1485	f__Lachnospiraceae	(UID1286)	57	420	207	67	349	4	0	0	0	82.51	1.55	0
DO030_DBSCAN_round3_12	1215964	32365	5368	227	41.7266	98.3051	20.4959	50.7559	Bacteria	Firmicutes	Clostridia	Clostridiales	Lachnospiraceae	Anaerotignum	Anaerotignum sp. KCTC 15736	2358141	o__Clostridiales	(UID1212)	172	263	149	140	121	2	0	0	0	52.54	0.67	0
DO030_DBSCAN_round3_16	2452583	28306	6811	392	69.0647	97.9592	21.4833	47.8027	Bacteria	Firmicutes	Clostridia	Clostridiales	Lachnospiraceae	unclassified	Lachnospiraceae bacterium A4	397291	f__Lachnospiraceae	(UID1255)	90	354	174	131	221	2	0	0	0	57.59	0.86	0
DO030_DBSCAN_round3_2	3921021	166106	51026	120	94.964	96.3504	49.6603	45.0866	Bacteria	Firmicutes	Clostridia	Clostridiales	Lachnospiraceae	unclassified	Lachnospiraceae bacterium 28-4	397287	f__Lachnospiraceae	(UID1255)	90	354	174	19	332	3	0	0	0	96.21	1.26	0
DO030_DBSCAN_round3_29	1766426	20225	6718	295	54.6763	96.2025	27.4393	61.4323	Bacteria	Firmicutes	unclassified	unclassified	unclassified	unclassified	Firmicutes bacterium ASF500	1378168	o__Clostridiales	(UID1212)	172	257	149	97	156	4	0	0	0	67.18	1.17	0
DO030_DBSCAN_round3_39	996765	12260	5002	202	30.2158	97.6744	18.0926	61.3285	Bacteria	Firmicutes	Clostridia	Clostridiales	Ruminococcaceae	Angelakisella	Angelakisella massiliensis	1871018	k__Bacteria	(UID203)	5449	104	58	77	27	0	0	0	0	43.97	0	0
DO030_DBSCAN_round3_4	2615334	137957	39039	95	94.964	98.5075	39.5095	45.9957	Bacteria	Firmicutes	Clostridia	Clostridiales	Lachnospiraceae	Roseburia	Roseburia sp. 1XD42-69	2320088	f__Lachnospiraceae	(UID1286)	57	420	207	27	393	0	0	0	0	93.72	0	0
DO030_DBSCAN_round3_5	2369086	137298	22225	133	81.295	99.1228	33.7545	57.8546	Bacteria	Firmicutes	Clostridia	Clostridiales	Oscillospiraceae	Oscillibacter	unclassified	459786	o__Clostridiales	(UID1212)	172	263	149	36	226	1	0	0	0	89.93	0.67	0
DO030_DBSCAN_round3_6	2483908	98082	35621	94	94.964	97.7778	46.1479	54.1039	Bacteria	Bacteroidetes	Bacteroidia	Bacteroidales	Muribaculaceae	Duncaniella	unclassified	2518495	o__Bacteroidales	(UID2617)	213	406	265	25	377	4	0	0	0	93.49	0.88	75
DO030_DBSCAN_round3_7	9074124	92413	13694	910	95.6835	88.6667	39.424	46.8499	Bacteria	Firmicutes	Clostridia	Clostridiales	Ruminococcaceae	Subdoligranulum	unclassified	292632	f__Lachnospiraceae	(UID1286)	57	420	207	23	354	32	10	1	0	92.84	13.87	7.35
DO030_DBSCAN_round3_9	2042039	50314	10367	249	79.8561	100	24.8338	48.1088	Bacteria	Bacteroidetes	Bacteroidia	Bacteroidales	Muribaculaceae	unclassified	Muribaculaceae bacterium Isolate-036 (Harlan)	2486460	o__Bacteroidales	(UID2617)	213	406	265	73	330	3	0	0	0	81.19	1.13	0
DO030_DBSCAN_round4_1	1183134	139435	34686	49	21.5827	93.75	48.1309	58.0539	Bacteria	Firmicutes	Clostridia	Clostridiales	Lachnospiraceae	Acetatifactor	Acetatifactor muris	879566	k__Bacteria	(UID203)	5449	103	57	81	21	1	0	0	0	20.89	1.75	100
DO030_DBSCAN_round4_11	146517	38624	8912	17	35.9712	100	35.9454	55.8079	Bacteria	Firmicutes	Clostridia	Clostridiales	Lachnospiraceae	Acetatifactor	Acetatifactor muris	879566	f__Lachnospiraceae	(UID1255)	90	354	174	285	68	1	0	0	0	7.49	0.57	0
DO030_DBSCAN_round4_14	791877	37587	16851	52	31.6547	100	58.8852	64.6767	Bacteria	Firmicutes	Clostridia	Clostridiales	Oscillospiraceae	Oscillibacter	unclassified	459786	o__Clostridiales	(UID1212)	172	263	149	167	96	0	0	0	0	37.53	0	0
DO031_DBSCAN_round1_10	1469194	26214	5888	260	75.5396	96.3303	11.6494	61.1424	Bacteria	Firmicutes	Clostridia	Clostridiales	Ruminococcaceae	Angelakisella	Angelakisella massiliensis	1871018	o__Clostridiales	(UID1212)	172	263	149	86	175	2	0	0	0	63.52	0.47	0
DO031_DBSCAN_round1_12	999913	18093	6495	157	71.9424	99.0099	24.1035	34.9649	Bacteria	Firmicutes	Clostridia	Clostridiales	Clostridiaceae	Clostridium	Clostridium sp. CAG:349	1262797	o__Clostridiales	(UID1120)	304	250	143	73	177	0	0	0	0	66.49	0	0
DO031_DBSCAN_round1_14	375657	13456	4180	86	42.446	100	20.2151	37.0085	Bacteria	Firmicutes	Bacilli	Lactobacillales	Streptococcaceae	Lactococcus	Lactococcus lactis	1358	o__Lactobacillales	(UID543)	294	472	265	356	116	0	0	0	0	16.78	0	0
DO031_DBSCAN_round1_2	2662150	139315	32496	124	100	98.5816	20.3256	45.9066	Bacteria	Firmicutes	Clostridia	Clostridiales	Lachnospiraceae	Roseburia	Roseburia sp. 1XD42-69	2320088	f__Lachnospiraceae	(UID1286)	57	420	207	11	408	1	0	0	0	95.59	0.16	100
DO031_DBSCAN_round1_3	2705716	90868	25823	138	97.8417	97.1429	21.3019	45.5734	Bacteria	Firmicutes	Clostridia	Clostridiales	Lachnospiraceae	Roseburia	Roseburia sp. 1XD42-69	2320088	f__Lachnospiraceae	(UID1255)	90	354	174	12	340	2	0	0	0	95.59	0.77	50
DO031_DBSCAN_round1_4	2443551	89352	23357	147	94.2446	99.2424	19.3519	55.8522	Bacteria	Bacteroidetes	Bacteroidia	Bacteroidales	Muribaculaceae	unclassified	unclassified	2005473	o__Bacteroidales	(UID2617)	213	406	265	11	394	1	0	0	0	96.79	0.38	0
DO031_DBSCAN_round1_5	3789381	63349	14423	338	86.3309	92.3077	15.224	51.0388	Bacteria	Firmicutes	Clostridia	Clostridiales	Lachnospiraceae	Blautia	unclassified	572511	f__Lachnospiraceae	(UID1255)	90	354	174	36	304	14	0	0	0	90.15	1.69	14.29
DO031_DBSCAN_round1_6	3039196	46799	9166	391	66.1871	95.8333	13.3249	47.7023	Bacteria	Firmicutes	Clostridia	Clostridiales	Lachnospiraceae	unclassified	Lachnospiraceae bacterium A4	397291	f__Lachnospiraceae	(UID1255)	90	354	174	85	264	4	1	0	0	78.33	2.87	0
DO031_DBSCAN_round1_7	2003663	46545	9777	243	83.4532	99.1453	13.6594	51.6606	Bacteria	Bacteroidetes	Bacteroidia	Bacteroidales	unclassified	unclassified	Bacteroidales bacterium 52_46	1897040	o__Bacteroidales	(UID2617)	213	406	265	58	346	2	0	0	0	83.95	0.57	50
DO031_DBSCAN_round1_8	1720204	41901	6680	277	62.5899	96.6667	16.0177	62.4776	Bacteria	Actinobacteria	Coriobacteriia	Eggerthellales	Eggerthellaceae	Enterorhabdus	Enterorhabdus caecimuris	671266	p__Actinobacteria	(UID2112)	31	211	124	80	131	0	0	0	0	57.32	0	0
DO031_DBSCAN_round2_0	11810965	160815	8857	1542	92.8058	99.2308	31.3681	50.6715	Bacteria	Firmicutes	Clostridia	Clostridiales	Oscillospiraceae	Oscillibacter	unclassified	459786	o__Clostridiales	(UID1212)	172	263	149	8	197	42	13	1	2	95.97	41.19	0
DO031_DBSCAN_round2_1	5764226	157846	36886	238	96.4029	91.7808	34.5336	54.885	Bacteria	Firmicutes	Clostridia	Clostridiales	Lachnospiraceae	Acetatifactor	Acetatifactor muris	879566	f__Lachnospiraceae	(UID1255)	90	354	174	13	330	11	0	0	0	95.57	3.07	18.18
DO031_DBSCAN_round2_20	1296490	15269	5367	253	49.6403	100	11.8918	48.944	Bacteria	Bacteroidetes	Bacteroidia	Bacteroidales	Muribaculaceae	unclassified	Muribaculaceae bacterium Isolate-036 (Harlan)	2486460	o__Bacteroidales	(UID2617)	213	406	265	186	219	1	0	0	0	51.75	0.38	0
DO031_DBSCAN_round2_3	2565968	140871	43502	86	94.2446	98.4962	40.5208	53.7619	Bacteria	Bacteroidetes	Bacteroidia	Bacteroidales	Prevotellaceae	Prevotella	unclassified	838	o__Bacteroidales	(UID2617)	213	406	265	27	374	5	0	0	0	93.11	1.35	20
DO031_DBSCAN_round2_4	4256949	130810	56181	109	97.1223	95.7447	48.7266	44.8891	Bacteria	Firmicutes	Clostridia	Clostridiales	Lachnospiraceae	unclassified	Lachnospiraceae bacterium 28-4	397287	f__Lachnospiraceae	(UID1255)	90	354	174	14	337	3	0	0	0	94.35	1.26	0
DO031_DBSCAN_round3_0	4587219	151570	57564	144	91.3669	94.7761	49.4066	49.0453	Bacteria	Firmicutes	Clostridia	Clostridiales	Lachnospiraceae	Acetatifactor	Acetatifactor muris	879566	f__Lachnospiraceae	(UID1286)	57	420	207	27	374	19	0	0	0	95.94	6.68	26.32
DO031_DBSCAN_round3_7	2227970	33871	9760	290	66.9065	93	26.5718	61.9351	Bacteria	Firmicutes	unclassified	unclassified	unclassified	unclassified	Firmicutes bacterium ASF500	1378168	o__Clostridiales	(UID1212)	172	257	149	78	158	17	4	0	0	76.66	10.29	20.69
DO031_DBSCAN_round4_4	2859600	41760	11828	283	74.8201	95.4128	14.4915	47.8832	Bacteria	Firmicutes	Clostridia	Clostridiales	Lachnospiraceae	Dorea	Dorea sp. 5-2	1235798	f__Lachnospiraceae	(UID1256)	33	333	171	67	263	3	0	0	0	85.99	0.97	0
DO031_DBSCAN_round5_23	1228701	25522	9201	157	38.1295	98.1481	39.0276	64.4297	Bacteria	Firmicutes	Clostridia	Clostridiales	Oscillospiraceae	Oscillibacter	Oscillibacter sp. 1-3	1235797	k__Bacteria	(UID203)	5449	104	58	71	32	1	0	0	0	46.55	0.86	0
DO031_DBSCAN_round5_4	3073634	52542	15201	273	55.3957	91.6667	22.9486	58.8635	Bacteria	Firmicutes	Clostridia	Clostridiales	Ruminococcaceae	Anaerotruncus	unclassified	244127	o__Clostridiales	(UID1212)	172	263	149	83	156	24	0	0	0	79.67	11.43	4.17
DO031_DBSCAN_round6_1	537262	67067	38739	27	25.8993	100	40.5626	61.7879	Bacteria	Firmicutes	Clostridia	Clostridiales	Oscillospiraceae	Oscillibacter	unclassified	459786	k__Bacteria	(UID203)	5449	104	58	81	23	0	0	0	0	22.73	0	0
DO031_DBSCAN_round6_28	449969	27858	12552	39	30.9353	100	46.4382	64.382	Bacteria	Firmicutes	Clostridia	Clostridiales	Oscillospiraceae	Oscillibacter	unclassified	459786	o__Clostridiales	(UID1212)	172	263	149	195	67	1	0	0	0	17.13	0.67	0
DO031_DBSCAN_round6_5	1363973	54967	23962	80	46.7626	100	36.7401	63.8466	Bacteria	Firmicutes	Clostridia	Clostridiales	Oscillospiraceae	Oscillibacter	unclassified	459786	o__Clostridiales	(UID1212)	172	263	149	113	149	1	0	0	0	58.39	0.67	0
DO031_DBSCAN_round7_91	39648	14780	8750	6	22.3022	100	19.0783	61.5491	Bacteria	Firmicutes	Clostridia	Clostridiales	unclassified	unclassified	unclassified	186802	o__Clostridiales	(UID1212)	172	257	149	223	34	0	0	0	0	3.64	0	0
DO031_DBSCAN_round8_1	795082	51147	11654	87	22.3022	91.1765	32.1685	60.6472	Bacteria	Firmicutes	Clostridia	Clostridiales	Ruminococcaceae	Faecalibacterium	unclassified	216851	k__Bacteria	(UID203)	5449	98	58	85	13	0	0	0	0	13.79	0	0
DO032_DBSCAN_round1_0	6356983	205333	12141	763	98.5612	98.5612	52.1084	50.1423	Bacteria	Firmicutes	Clostridia	Clostridiales	Lachnospiraceae	Lachnoclostridium	unclassified	1506553	k__Bacteria	(UID2982)	88	229	147	3	193	26	6	0	1	97.96	24.55	3.08
DO032_DBSCAN_round1_2	2517326	103937	35794	118	94.964	98.5075	48.9882	55.5048	Bacteria	Bacteroidetes	Bacteroidia	Bacteroidales	Muribaculaceae	unclassified	unclassified	2005473	o__Bacteroidales	(UID2617)	213	406	265	9	392	5	0	0	0	97.92	1.51	40
DO032_DBSCAN_round2_1	3228521	94082	11139	377	94.2446	96.3235	45.9807	56.5014	Bacteria	Firmicutes	Clostridia	Clostridiales	Oscillospiraceae	Oscillibacter	unclassified	459786	o__Clostridiales	(UID1212)	172	263	149	12	246	5	0	0	0	92.95	1.72	0
DO032_DBSCAN_round2_2	2760307	32322	7461	412	78.4173	95.614	29.1789	47.7207	Bacteria	Firmicutes	Clostridia	Clostridiales	Lachnospiraceae	unclassified	Lachnospiraceae bacterium A4	397291	f__Lachnospiraceae	(UID1255)	90	354	174	111	235	8	0	0	0	64.33	1.63	12.5
DO032_DBSCAN_round2_6	823091	9722	4478	182	20.1439	100	22.9241	54.8905	Bacteria	Bacteroidetes	Bacteroidia	Bacteroidales	Muribaculaceae	unclassified	Muribaculaceae bacterium Isolate-037 (Harlan)	2486461	k__Bacteria	(UID203)	5449	104	58	79	24	1	0	0	0	26.41	1.72	0
DO032_DBSCAN_round3_0	4107947	183150	59842	196	93.5252	95.5882	69.0865	45.8346	Bacteria	Firmicutes	Clostridia	Clostridiales	Lachnospiraceae	unclassified	Lachnospiraceae bacterium 28-4	397287	f__Lachnospiraceae	(UID1255)	90	354	174	20	333	1	0	0	0	94.46	0.57	0
DO032_DBSCAN_round4_7	2240514	19491	5942	402	35.2518	96.0784	30.0416	57.7624	Bacteria	Firmicutes	Clostridia	Clostridiales	Lachnospiraceae	Acetatifactor	Acetatifactor muris	879566	k__Bacteria	(UID203)	5449	103	57	72	31	0	0	0	0	43.16	0	0
DO032_DBSCAN_round5_2	1462783	20886	4470	315	23.741	97.0588	26.5536	53.2599	Bacteria	Firmicutes	Clostridia	Clostridiales	Lachnospiraceae	Acetatifactor	Acetatifactor muris	879566	f__Lachnospiraceae	(UID1286)	57	420	207	329	89	2	0	0	0	20.27	0.03	100
DO033_DBSCAN_round1_0	5166972	65687	6453	819	90.6475	96.9231	117.319	48.0662	Bacteria	Bacteroidetes	Bacteroidia	Bacteroidales	Bacteroidaceae	Bacteroides	Bacteroides uniformis	820	o__Bacteroidales	(UID2657)	160	492	269	67	362	56	6	0	1	84.25	16.6	1.19
DO033_DBSCAN_round1_2	848756	13871	4475	194	42.446	100	78.8511	55.4191	Bacteria	Verrucomicrobia	Verrucomicrobiae	Verrucomicrobiales	Akkermansiaceae	Akkermansia	Akkermansia muciniphila	239935	k__Bacteria	(UID2982)	88	229	147	143	86	0	0	0	0	30.38	0	0
DO034_DBSCAN_round1_0	8678812	432812	6890	1265	97.8417	99.2701	50.4509	46.4426	Bacteria	Firmicutes	Clostridia	Clostridiales	Oscillospiraceae	Oscillibacter	unclassified	459786	c__Clostridia	(UID1118)	387	223	124	3	194	24	1	0	1	97.98	20.05	5.41
DO034_DBSCAN_round2_2	2560883	125177	42170	90	95.6835	99.2537	45.8701	55.4125	Bacteria	Bacteroidetes	Bacteroidia	Bacteroidales	Muribaculaceae	unclassified	unclassified	2005473	o__Bacteroidales	(UID2617)	213	406	265	6	399	1	0	0	0	98.68	0.38	0
DO034_DBSCAN_round2_3	1599123	122071	9662	208	74.8201	100	120.485	61.4859	Bacteria	Actinobacteria	Actinobacteria	Bifidobacteriales	Bifidobacteriaceae	Bifidobacterium	Bifidobacterium pseudolongum	1694	f__Bifidobacteriaceae	(UID1460)	70	502	225	154	342	5	1	0	0	65.41	1.3	25
DO034_DBSCAN_round2_4	2265170	91844	36276	100	92.8058	100	42.0142	53.1252	Bacteria	Bacteroidetes	Bacteroidia	Bacteroidales	Muribaculaceae	unclassified	unclassified	2005473	o__Bacteroidales	(UID2617)	213	406	265	17	388	1	0	0	0	94.59	0.38	0
DO034_DBSCAN_round2_5	1682200	62178	20218	119	93.5252	98.4848	28.088	32.5772	Bacteria	Tenericutes	Mollicutes	Anaeroplasmatales	Anaeroplasmataceae	Anaeroplasma	Anaeroplasma bactoclasticum	2088	k__Bacteria	(UID2328)	3167	126	75	4	121	1	0	0	0	94.67	0.11	0
DO034_DBSCAN_round2_6	1607330	33141	6390	272	45.3237	100	16.2161	51.7378	Bacteria	Bacteroidetes	Bacteroidia	Bacteroidales	unclassified	unclassified	Bacteroidales bacterium 52_46	1897040	o__Bacteroidales	(UID2617)	213	406	265	176	227	3	0	0	0	60.72	1.13	0
DO034_DBSCAN_round2_8	737980	14283	4998	144	46.7626	100	14.6437	44.7971	Bacteria	Firmicutes	unclassified	unclassified	unclassified	unclassified	Firmicutes bacterium	1879010	c__Clostridia	(UID1118)	387	223	124	135	87	1	0	0	0	34.07	0.03	0
DO034_DBSCAN_round3_2	2029493	63683	14710	190	76.259	100	22.2281	54.6407	Bacteria	Bacteroidetes	Bacteroidia	Bacteroidales	Prevotellaceae	Prevotella	Prevotella sp. CAG:873	1262936	o__Bacteroidales	(UID2617)	213	406	265	86	316	4	0	0	0	79.52	0.91	0
DO034_DBSCAN_round3_4	1202800	16812	4776	248	64.7482	100	16.704	54.2829	Bacteria	Bacteroidetes	Bacteroidia	Bacteroidales	Muribaculaceae	unclassified	Muribaculaceae bacterium Isolate-110 (HZI)	2486473	o__Bacteroidales	(UID2617)	213	406	265	184	218	4	0	0	0	48	1.21	0
DO034_DBSCAN_round334_70	154659	10746	4348	34	33.8129	94	14.2553	53.8565	Bacteria	Bacteroidetes	Bacteroidia	Bacteroidales	Bacteroidaceae	Bacteroides	Bacteroides sp. CAG:927	1262753	o__Bacteroidales	(UID2617)	213	406	265	339	64	3	0	0	0	7.24	0.03	33.33
DO034_DBSCAN_round4_0	3536294	328833	100465	54	99.2806	95.8333	46.9264	44.8563	Bacteria	Firmicutes	Clostridia	Clostridiales	Lachnospiraceae	unclassified	Lachnospiraceae bacterium 28-4	397287	f__Lachnospiraceae	(UID1255)	90	354	174	13	339	2	0	0	0	96.55	0.17	0
DO034_DBSCAN_round4_1	1889545	269080	90385	30	97.8417	98.5507	46.9042	38.577	Bacteria	Firmicutes	Bacilli	Lactobacillales	Lactobacillaceae	Lactobacillus	Lactobacillus reuteri	1598	o__Lactobacillales	(UID355)	490	333	183	4	329	0	0	0	0	97.81	0	0
DO034_DBSCAN_round4_125	22889	6865	5962	4	23.0216	96.9697	14.245	48.6303	Bacteria	Bacteroidetes	Bacteroidia	Bacteroidales	Muribaculaceae	unclassified	unclassified	2005473	o__Bacteroidales	(UID2617)	213	406	265	370	35	1	0	0	0	0.74	0.01	0
DO034_DBSCAN_round4_17	1391365	38720	8218	188	54.6763	98.7013	18.3257	58.1413	Bacteria	Firmicutes	Clostridia	Clostridiales	Oscillospiraceae	Oscillibacter	Oscillibacter sp. 1-3	1235797	o__Clostridiales	(UID1212)	172	263	149	108	152	3	0	0	0	59.84	1.48	0
DO034_DBSCAN_round4_2	1905460	228637	145199	24	96.4029	95.0355	314.181	34.3123	Bacteria	Firmicutes	Bacilli	Lactobacillales	Lactobacillaceae	Lactobacillus	Lactobacillus johnsonii	33959	g__Lactobacillus	(UID380)	58	449	129	8	441	0	0	0	0	97.42	0	0
DO034_DBSCAN_round4_215	24998	4889	3355	7	20.1439	100	13.9068	37.331	Bacteria	Firmicutes	Erysipelotrichia	Erysipelotrichales	Erysipelotrichaceae	Turicibacter	unclassified	191303	c__Bacilli	(UID285)	586	325	181	294	31	0	0	0	0	1.8	0	0
DO034_DBSCAN_round4_37	895526	16692	5249	173	20.8633	100	13.9144	48.8804	Bacteria	Bacteroidetes	Bacteroidia	Bacteroidales	Muribaculaceae	unclassified	Muribaculaceae bacterium Isolate-036 (Harlan)	2486460	k__Bacteria	(UID203)	5449	104	58	84	19	1	0	0	0	29.31	1.72	0
DO034_DBSCAN_round4_4	3316918	173075	103891	66	92.0863	96.9697	32.4618	51.9969	Bacteria	Firmicutes	Clostridia	Clostridiales	Lachnospiraceae	unclassified	unclassified	186803	f__Lachnospiraceae	(UID1255)	90	354	174	22	328	4	0	0	0	91.38	1.34	0
DO034_DBSCAN_round4_41	910827	15206	5303	174	21.5827	96.7742	16.7672	51.3163	Bacteria	Bacteroidetes	Bacteroidia	Bacteroidales	Bacteroidaceae	Bacteroides	Bacteroides sp. CAG:927	1262753	k__Bacteria	(UID203)	5449	104	58	79	25	0	0	0	0	37.07	0	0
DO034_DBSCAN_round4_5	2588911	110977	26523	136	91.3669	98.4496	22.8357	45.5954	Bacteria	Firmicutes	Clostridia	Clostridiales	Lachnospiraceae	Roseburia	Roseburia sp. 1XD42-69	2320088	f__Lachnospiraceae	(UID1286)	57	420	207	41	377	2	0	0	0	90.92	0.97	0
DO034_DBSCAN_round4_68	369900	9988	4489	83	23.0216	100	17.5374	29.943	Bacteria	Firmicutes	Clostridia	Clostridiales	Clostridiaceae	Clostridium	Clostridium celatum	36834	k__Bacteria	(UID203)	5449	104	58	81	23	0	0	0	0	31.03	0	0
DO034_DBSCAN_round5_47	34172	18081	18081	2	35.2518	100	23.5606	33.9313	Bacteria	Firmicutes	Clostridia	Clostridiales	Clostridiaceae	Clostridium	unclassified	1485	o__Clostridiales	(UID1375)	50	332	124	281	51	0	0	0	0	1.54	0	0
DO034_DBSCAN_round6_306	22574	4704	3909	6	20.1439	100	14.1179	35.0625	Bacteria	Firmicutes	Clostridia	Clostridiales	Peptostreptococcaceae	Romboutsia	unclassified	1501226	o__Clostridiales	(UID1120)	304	249	142	216	33	0	0	0	0	2.22	0	0
DO034_DBSCAN_round7_1	1269369	32870	4620	262	40.2878	91.8033	22.9663	36.6686	Bacteria	Firmicutes	Erysipelotrichia	Erysipelotrichales	Erysipelotrichaceae	Turicibacter	Turicibacter sanguinis	154288	o__Lactobacillales	(UID543)	294	472	265	296	163	13	0	0	0	38.61	3.71	0
DO034_DBSCAN_round8_5	2260916	43444	5160	442	37.4101	96.2963	19.8135	56.6319	Bacteria	Firmicutes	Clostridia	Clostridiales	Lachnospiraceae	Acetatifactor	Acetatifactor muris	879566	f__Lachnospiraceae	(UID1286)	57	420	207	236	166	17	1	0	0	39.44	5	0
DO034_DBSCAN_round9_42	947616	8815	4422	218	22.3022	93.9394	21.1237	61.8242	Bacteria	Firmicutes	Clostridia	Clostridiales	Ruminococcaceae	Anaerotruncus	unclassified	244127	k__Bacteria	(UID203)	5449	104	58	78	22	4	0	0	0	27.92	4.31	0
DO035_DBSCAN_round1_1	1710811	356525	117278	30	97.8417	99.2701	209.971	33.5968	Bacteria	Firmicutes	Clostridia	Clostridiales	Clostridiaceae	Clostridium	unclassified	1485	c__Clostridia	(UID1118)	387	223	124	6	217	0	0	0	0	95.56	0	0
DO035_DBSCAN_round1_4	2898421	129525	39714	105	99.2806	97.8723	23.1109	45.4824	Bacteria	Firmicutes	Clostridia	Clostridiales	Lachnospiraceae	Roseburia	Roseburia sp. 1XD42-69	2320088	f__Lachnospiraceae	(UID1286)	57	420	207	9	410	1	0	0	0	96.8	0.48	0
DO035_DBSCAN_round1_5	2423838	105911	26920	124	92.0863	99.2248	126.541	55.9399	Bacteria	Bacteroidetes	Bacteroidia	Bacteroidales	Muribaculaceae	unclassified	unclassified	2005473	o__Bacteroidales	(UID2617)	213	406	265	17	388	1	0	0	0	96.6	0.38	0
DO035_DBSCAN_round1_6	2373476	105561	39087	94	93.5252	99.2366	61.1844	52.8723	Bacteria	Bacteroidetes	Bacteroidia	Bacteroidales	Muribaculaceae	unclassified	unclassified	2005473	o__Bacteroidales	(UID2617)	213	406	265	14	391	1	0	0	0	95.35	0.38	0
DO035_DBSCAN_round1_7	2359007	101570	36698	91	92.8058	99.2308	22.057	51.0589	Bacteria	Bacteroidetes	Bacteroidia	Bacteroidales	Muribaculaceae	unclassified	unclassified	2005473	o__Bacteroidales	(UID2617)	213	406	265	16	388	2	0	0	0	94.78	0.5	0
DO035_DBSCAN_round1_8	1930089	28359	6922	299	70.5036	98	11.1693	56.3874	Bacteria	Verrucomicrobia	Verrucomicrobiae	Verrucomicrobiales	Akkermansiaceae	Akkermansia	Akkermansia muciniphila	239935	k__Bacteria	(UID2982)	88	229	147	64	165	0	0	0	0	71.9	0	0
DO035_DBSCAN_round10_4	374726	17402	7679	50	21.5827	100	17.2163	56.8242	Bacteria	Firmicutes	Clostridia	Clostridiales	Lachnospiraceae	Acetatifactor	Acetatifactor muris	879566	f__Lachnospiraceae	(UID1286)	57	420	207	362	58	0	0	0	0	13.12	0	0
DO035_DBSCAN_round2_0	7330851	416614	8336	960	82.7338	99.1379	36.2062	50.9812	Bacteria	Firmicutes	Clostridia	Clostridiales	Ruminococcaceae	Anaerotruncus	unclassified	244127	o__Bacteroidales	(UID2617)	213	406	265	49	272	57	18	7	3	84.84	34.61	1.09
DO035_DBSCAN_round2_1	3633725	328851	136652	51	100	95.8621	47.223	44.8302	Bacteria	Firmicutes	Clostridia	Clostridiales	Lachnospiraceae	unclassified	Lachnospiraceae bacterium 28-4	397287	f__Lachnospiraceae	(UID1255)	90	354	174	7	345	2	0	0	0	97.13	0.17	0
DO035_DBSCAN_round2_13	1960225	31410	8648	270	88.4892	95.3488	22.8029	35.7107	Bacteria	Firmicutes	Bacilli	Lactobacillales	Streptococcaceae	Lactococcus	Lactococcus lactis	1358	o__Lactobacillales	(UID543)	294	472	265	60	405	7	0	0	0	84.28	1.54	28.57
DO035_DBSCAN_round2_16	1959135	27591	7402	289	77.6978	99.0826	12.5136	56.4552	Bacteria	Bacteroidetes	Bacteroidia	Bacteroidales	Prevotellaceae	Prevotella	Prevotella sp. CAG:873	1262936	o__Bacteroidales	(UID2617)	213	406	265	82	321	3	0	0	0	77.49	0.94	0
DO035_DBSCAN_round2_2	2460947	234745	74895	73	94.964	99.2481	69.16	53.8697	Bacteria	Bacteroidetes	Bacteroidia	Bacteroidales	Bacteroidaceae	Bacteroides	unclassified	816	o__Bacteroidales	(UID2617)	213	406	265	31	374	1	0	0	0	91.98	0.13	0
DO035_DBSCAN_round2_23	1257288	13728	4739	266	42.446	100	11.0732	48.1132	Bacteria	Firmicutes	Clostridia	Clostridiales	Lachnospiraceae	Dorea	Dorea sp. 5-2	1235798	f__Lachnospiraceae	(UID1256)	33	333	171	210	123	0	0	0	0	32.05	0	0
DO035_DBSCAN_round2_3	1872970	228301	145242	27	96.4029	95.0355	119.015	34.3492	Bacteria	Firmicutes	Bacilli	Lactobacillales	Lactobacillaceae	Lactobacillus	Lactobacillus johnsonii	33959	g__Lactobacillus	(UID380)	58	449	129	6	442	1	0	0	0	98.19	0.78	0
DO035_DBSCAN_round2_4	3236824	173947	19551	272	21.5827	96.7742	51.7263	44.697	Bacteria	Bacteroidetes	Bacteroidia	Bacteroidales	Muribaculaceae	Duncaniella	unclassified	2518495	k__Bacteria	(UID203)	5449	104	58	88	16	0	0	0	0	24.14	0	0
DO035_DBSCAN_round2_5	2554256	96476	29120	141	94.2446	99.2424	21.7669	47.2761	Bacteria	Bacteroidetes	Bacteroidia	Bacteroidales	Muribaculaceae	unclassified	Muribaculaceae bacterium Isolate-036 (Harlan)	2486460	o__Bacteroidales	(UID2617)	213	406	265	18	387	1	0	0	0	94.72	0.38	0
DO035_DBSCAN_round29_0	693282	21276	4788	139	37.4101	98.1132	26.8156	62.4623	Bacteria	Firmicutes	unclassified	unclassified	unclassified	unclassified	Firmicutes bacterium ASF500	1378168	o__Clostridiales	(UID1212)	172	263	149	196	66	1	0	0	0	21.45	0.67	0
DO035_DBSCAN_round3_4	1624320	39504	7693	234	59.7122	98.8095	14.0644	58.1881	Bacteria	Firmicutes	Clostridia	Clostridiales	Oscillospiraceae	Oscillibacter	Oscillibacter sp. 1-3	1235797	o__Clostridiales	(UID1212)	172	263	149	98	163	2	0	0	0	61.8	1.34	0
DO035_DBSCAN_round4_19	52416	20405	4453	9	23.741	97.0588	15.9524	56.1241	Bacteria	Firmicutes	Clostridia	Clostridiales	Lachnospiraceae	Acetatifactor	Acetatifactor muris	879566	f__Lachnospiraceae	(UID1286)	57	420	207	381	38	1	0	0	0	1.93	0.05	0
DO035_DBSCAN_round9_0	2200350	61694	11217	222	20.8633	96.6667	15.1476	57.6655	Bacteria	Firmicutes	Clostridia	Clostridiales	Lachnospiraceae	Acetatifactor	Acetatifactor muris	879566	k__Bacteria	(UID203)	5449	103	57	85	18	0	0	0	0	24.56	0	0
DO036_DBSCAN_round1_1	2694564	438594	134521	42	98.5612	98.5612	29.9512	55.807	Bacteria	Verrucomicrobia	Verrucomicrobiae	Verrucomicrobiales	Akkermansiaceae	Akkermansia	Akkermansia muciniphila	239935	k__Bacteria	(UID2982)	88	229	147	3	226	0	0	0	0	97.96	0	0
DO036_DBSCAN_round1_11	330908	20902	4222	72	27.3381	100	14.4375	44.3217	Bacteria	Firmicutes	unclassified	unclassified	unclassified	unclassified	Firmicutes bacterium	1879010	o__Clostridiales	(UID1212)	172	263	149	201	62	0	0	0	0	15.78	0	0
DO036_DBSCAN_round1_17	320415	11358	4252	74	36.6906	100	8.44117	37.6683	Bacteria	Firmicutes	Erysipelotrichia	Erysipelotrichales	Erysipelotrichaceae	Turicibacter	Turicibacter sanguinis	154288	c__Bacilli	(UID285)	586	325	181	255	70	0	0	0	0	13.99	0	0
DO036_DBSCAN_round1_2	2565019	200035	52531	71	95.6835	98.5185	37.9066	55.3078	Bacteria	Bacteroidetes	Bacteroidia	Bacteroidales	Muribaculaceae	unclassified	unclassified	2005473	o__Bacteroidales	(UID2617)	213	406	265	14	391	1	0	0	0	96.42	0.38	0
DO036_DBSCAN_round1_3	1514533	129394	17418	116	92.0863	99.2248	54.5935	33.9821	Bacteria	Firmicutes	Clostridia	Clostridiales	Ruminococcaceae	Subdoligranulum	unclassified	292632	c__Clostridia	(UID1118)	387	223	124	16	207	0	0	0	0	91.73	0	0
DO036_DBSCAN_round1_4	2789665	126538	47554	83	97.1223	98.5401	20.3806	45.6349	Bacteria	Firmicutes	Clostridia	Clostridiales	Lachnospiraceae	Roseburia	Roseburia sp. 1XD42-69	2320088	f__Lachnospiraceae	(UID1286)	57	420	207	12	407	1	0	0	0	96.98	0.48	0
DO036_DBSCAN_round1_5	2304253	91843	31125	113	92.8058	98.4733	19.2429	53.1068	Bacteria	Bacteroidetes	Bacteroidia	Bacteroidales	Muribaculaceae	unclassified	unclassified	2005473	o__Bacteroidales	(UID2617)	213	406	265	14	391	1	0	0	0	95.35	0.38	0
DO036_DBSCAN_round1_6	1754417	36359	6930	279	68.3453	100	8.84707	51.4457	Bacteria	Bacteroidetes	Bacteroidia	Bacteroidales	unclassified	unclassified	Bacteroidales bacterium 52_46	1897040	o__Bacteroidales	(UID2617)	213	406	265	120	282	4	0	0	0	69.9	0.6	50
DO036_DBSCAN_round2_0	10712509	456879	7253	1508	92.8058	99.2308	19.6973	49.8839	Bacteria	Firmicutes	Clostridia	Clostridiales	Oscillospiraceae	Oscillibacter	unclassified	459786	o__Bacteroidales	(UID2617)	213	406	265	10	278	87	25	3	3	97.36	47.39	2.49
DO036_DBSCAN_round2_1	3577432	215085	151593	45	100	95.2055	83.568	44.928	Bacteria	Firmicutes	Clostridia	Clostridiales	Lachnospiraceae	unclassified	Lachnospiraceae bacterium 28-4	397287	f__Lachnospiraceae	(UID1255)	90	354	174	7	346	1	0	0	0	97.13	0.11	0
DO036_DBSCAN_round2_15	2942322	28793	7290	451	71.9424	95.2381	18.781	44.8709	Bacteria	Firmicutes	Clostridia	Clostridiales	Lachnospiraceae	unclassified	Lachnospiraceae bacterium 28-4	397287	f__Lachnospiraceae	(UID1255)	90	354	174	112	234	8	0	0	0	63.64	2.16	100
DO036_DBSCAN_round2_25	942618	19167	4366	208	22.3022	100	7.37835	53.3054	Bacteria	Firmicutes	Clostridia	Clostridiales	Lachnospiraceae	Acetatifactor	Acetatifactor muris	879566	k__Bacteria	(UID203)	5449	103	57	83	20	0	0	0	0	19.74	0	0
DO036_DBSCAN_round2_4	7900956	106340	15906	746	97.8417	93.1507	15.7122	46.845	Bacteria	Firmicutes	Clostridia	Clostridiales	Eubacteriaceae	Eubacterium	unclassified	1730	f__Lachnospiraceae	(UID1286)	57	420	207	15	376	25	4	0	0	95.22	9.46	2.7
DO036_DBSCAN_round2_5	1859406	96289	29591	101	86.3309	99.1736	23.4612	55.31	Bacteria	Bacteroidetes	Bacteroidia	Bacteroidales	Prevotellaceae	Prevotella	Prevotella sp. CAG:873	1262936	o__Bacteroidales	(UID2617)	213	406	265	79	325	2	0	0	0	77.83	0.45	0
DO036_DBSCAN_round2_6	3573400	77496	11665	384	74.8201	100	11.1826	43.713	Bacteria	Bacteroidetes	Bacteroidia	Bacteroidales	Bacteroidaceae	Bacteroides	Bacteroides acidifaciens	85831	o__Bacteroidales	(UID2657)	160	492	269	70	422	0	0	0	0	88.86	0	0
DO036_DBSCAN_round2_9	2497586	58794	10493	284	85.6115	93.7008	10.4253	46.7815	Bacteria	Firmicutes	Clostridia	Clostridiales	Lachnospiraceae	Dorea	Dorea sp. CAG:317	1262873	f__Lachnospiraceae	(UID1256)	33	333	171	51	281	1	0	0	0	84.94	0.58	0
DO036_DBSCAN_round3_15	1735167	28807	8889	232	27.3381	95	15.3779	58.425	Bacteria	Firmicutes	Clostridia	Clostridiales	Lachnospiraceae	Acetatifactor	Acetatifactor muris	879566	k__Bacteria	(UID203)	5449	103	57	78	25	0	0	0	0	42.11	0	0
DO036_DBSCAN_round3_27	1041265	21383	5418	201	30.2158	97.6744	24.604	63.2445	Bacteria	Firmicutes	Clostridia	Clostridiales	Oscillospiraceae	Oscillibacter	Oscillibacter sp. 1-3	1235797	o__Clostridiales	(UID1212)	172	263	149	162	95	5	1	0	0	40.51	3.86	12.5
DO036_DBSCAN_round4_80	48790	10714	8417	8	25.8993	100	17.8585	53.9578	Bacteria	Firmicutes	Clostridia	Clostridiales	Lachnospiraceae	Acetatifactor	Acetatifactor muris	879566	f__Lachnospiraceae	(UID1286)	57	420	207	375	45	0	0	0	0	2.84	0	0
DO036_DBSCAN_round5_3	3533234	51571	9057	463	43.1655	96.7742	15.6005	52.3252	Bacteria	Firmicutes	Clostridia	Clostridiales	Lachnospiraceae	Roseburia	unclassified	841	f__Lachnospiraceae	(UID1255)	90	354	174	235	116	3	0	0	0	33.05	1.34	66.67
DO036_DBSCAN_round53_0	446646	37272	6640	72	35.9712	100	18.2966	48.2344	Bacteria	Firmicutes	Clostridia	Clostridiales	Clostridiaceae	Clostridium	unclassified	1485	o__Clostridiales	(UID1375)	50	332	124	274	58	0	0	0	0	4.44	0	0
DO037_DBSCAN_round1_1	1702440	242110	65329	51	97.8417	99.2701	105.82	33.7759	Bacteria	Firmicutes	Clostridia	Clostridiales	Ruminococcaceae	Subdoligranulum	unclassified	292632	c__Clostridia	(UID1118)	387	223	124	6	217	0	0	0	0	95.56	0	0
DO037_DBSCAN_round1_2	3514431	162662	94397	54	99.2806	98.5714	60.3503	45.6136	Bacteria	Bacteroidetes	Bacteroidia	Bacteroidales	Tannerellaceae	Parabacteroides	Parabacteroides merdae	46503	o__Bacteroidales	(UID2621)	198	427	260	3	424	0	0	0	0	98.85	0	0
DO037_DBSCAN_round1_3	2488548	135741	21273	177	95.6835	98.5185	11.2601	43.1682	Bacteria	Firmicutes	Clostridia	Clostridiales	Lachnospiraceae	Roseburia	Roseburia sp. 1XD42-69	2320088	f__Lachnospiraceae	(UID1286)	57	420	207	26	390	4	0	0	0	93.44	1.61	0
DO037_DBSCAN_round1_4	2821469	135641	53548	69	94.964	98.5075	22.7123	45.5444	Bacteria	Firmicutes	Clostridia	Clostridiales	Lachnospiraceae	Roseburia	Roseburia sp. 1XD42-69	2320088	f__Lachnospiraceae	(UID1286)	57	420	207	26	394	0	0	0	0	95.17	0	0
DO037_DBSCAN_round2_0	11850452	516321	8579	1558	98.5612	98.5612	34.6811	47.8849	Bacteria	Firmicutes	Clostridia	Clostridiales	Clostridiaceae	Clostridium	unclassified	1485	k__Bacteria	(UID2982)	88	229	147	3	183	29	11	2	1	97.96	34.72	0
DO037_DBSCAN_round2_2	2851897	173385	58395	88	94.964	98.5075	87.5825	53.3886	Bacteria	Bacteroidetes	Bacteroidia	Bacteroidales	Muribaculaceae	Duncaniella	unclassified	2518495	o__Bacteroidales	(UID2617)	213	406	265	28	375	3	0	0	0	92.55	0.58	0
DO037_DBSCAN_round2_3	2481331	165600	65072	58	94.2446	99.2424	24.0963	50.7809	Bacteria	Bacteroidetes	Bacteroidia	Bacteroidales	unclassified	unclassified	Bacteroidales bacterium 52_46	1897040	o__Bacteroidales	(UID2617)	213	406	265	6	398	2	0	0	0	97.92	0.39	50
DO037_DBSCAN_round2_6	1020200	25436	5845	179	38.8489	100	31.9484	60.9284	Bacteria	Actinobacteria	Coriobacteriia	Eggerthellales	Eggerthellaceae	Enterorhabdus	Enterorhabdus caecimuris	671266	p__Actinobacteria	(UID2112)	31	211	124	136	75	0	0	0	0	23.29	0	0
DO037_DBSCAN_round3_0	3718532	326616	144521	55	100	95.2055	55.3726	44.8295	Bacteria	Firmicutes	Clostridia	Clostridiales	Lachnospiraceae	unclassified	Lachnospiraceae bacterium 28-4	397287	f__Lachnospiraceae	(UID1255)	90	354	174	7	345	2	0	0	0	97.13	0.13	50
DO037_DBSCAN_round3_15	1079160	12456	4765	225	43.8849	100	8.15344	50.3126	Bacteria	Firmicutes	Clostridia	Clostridiales	Lachnospiraceae	Anaerotignum	Anaerotignum sp. KCTC 15736	2358141	o__Clostridiales	(UID1212)	172	263	149	158	105	0	0	0	0	36.53	0	0
DO037_DBSCAN_round3_2	2285245	164954	35079	91	97.8417	98.5507	33.4212	36.6426	Bacteria	Firmicutes	Erysipelotrichia	Erysipelotrichales	Erysipelotrichaceae	Turicibacter	Turicibacter sanguinis	154288	c__Bacilli	(UID285)	586	325	181	21	299	5	0	0	0	91.05	2.03	0
DO037_DBSCAN_round3_8	2266836	36436	10425	273	90.6475	95.4545	28.7086	35.6532	Bacteria	Firmicutes	Bacilli	Lactobacillales	Streptococcaceae	Lactococcus	Lactococcus lactis	1358	o__Lactobacillales	(UID543)	294	472	265	44	414	14	0	0	0	89	3.48	85.71
DO037_DBSCAN_round3_9	2614350	28882	8351	367	88.4892	96.8504	11.5018	34.7919	Bacteria	Firmicutes	Clostridia	Clostridiales	unclassified	unclassified	Clostridiales bacterium	1898207	o__Clostridiales	(UID1226)	155	278	158	40	235	3	0	0	0	85.07	1.48	0
DO037_DBSCAN_round4_0	4899577	194097	35514	291	84.8921	96.7213	60.4681	42.5475	Bacteria	Bacteroidetes	Bacteroidia	Bacteroidales	Bacteroidaceae	Bacteroides	Bacteroides acidifaciens	85831	o__Bacteroidales	(UID2657)	160	492	269	36	426	30	0	0	0	96.28	6.47	50
DO037_DBSCAN_round4_1	3561627	181688	86745	69	63.3094	96.7033	234.15	46.5977	Bacteria	Bacteroidetes	Bacteroidia	Bacteroidales	Bacteroidaceae	Bacteroides	Bacteroides uniformis	820	o__Bacteroidales	(UID2657)	160	492	269	62	429	1	0	0	0	96.65	0.19	0
DO037_DBSCAN_round4_11	3206190	48636	10463	371	62.5899	96.6667	10.2214	44.9819	Bacteria	Firmicutes	Clostridia	Clostridiales	Lachnospiraceae	unclassified	Lachnospiraceae bacterium 28-4	397287	f__Lachnospiraceae	(UID1286)	57	420	207	106	309	5	0	0	0	81.27	1.4	0
DO037_DBSCAN_round4_20	1630487	32198	5106	314	38.1295	91.3793	14.218	59.9328	Bacteria	Firmicutes	Clostridia	Clostridiales	Oscillospiraceae	Oscillibacter	Oscillibacter sp. 1-3	1235797	o__Clostridiales	(UID1212)	172	263	149	172	85	6	0	0	0	35.86	1.48	0
DO037_DBSCAN_round4_30	1273177	18597	5943	221	71.223	100	19.1578	30.2275	Bacteria	Firmicutes	Erysipelotrichia	Erysipelotrichales	Erysipelotrichaceae	Erysipelatoclostridium	[Clostridium] cocleatum	69824	k__Bacteria	(UID2372)	131	177	106	44	132	1	0	0	0	68.87	0.94	0
DO037_DBSCAN_round4_4	3412674	91765	34264	172	96.4029	99.2593	26.6846	46.3635	Bacteria	Bacteroidetes	Bacteroidia	Bacteroidales	Muribaculaceae	unclassified	Muribaculaceae bacterium Isolate-036 (Harlan)	2486460	o__Bacteroidales	(UID2617)	213	406	265	12	392	2	0	0	0	96.48	0.75	0
DO037_DBSCAN_round4_5	106334	70302	70302	5	34.5324	100	216.67	45.9928	Bacteria	Bacteroidetes	Bacteroidia	Bacteroidales	Bacteroidaceae	Bacteroides	Bacteroides faecis	674529	o__Bacteroidales	(UID2657)	160	492	269	436	56	0	0	0	0	1.86	0	0
DO037_DBSCAN_round5_8	1708139	40283	5130	339	32.3741	100	11.6299	52.0655	Bacteria	Firmicutes	Clostridia	Clostridiales	Lachnospiraceae	Acetatifactor	Acetatifactor muris	879566	f__Lachnospiraceae	(UID1286)	57	420	207	288	130	2	0	0	0	34.58	0.53	0
DO037_DBSCAN_round65_3	1834082	21845	5578	340	26.6187	90.2439	10.1444	47.6174	Bacteria	Firmicutes	Clostridia	Clostridiales	Lachnospiraceae	Dorea	Dorea sp. 5-2	1235798	k__Bacteria	(UID203)	5449	103	57	74	27	2	0	0	0	39.18	2.63	50
DO037_DBSCAN_round79_6	530948	13466	4315	119	23.0216	91.4286	8.63284	48.1234	Bacteria	Firmicutes	Clostridia	Clostridiales	unclassified	unclassified	Clostridiales bacterium Marseille-P5551	2219695	k__Bacteria	(UID203)	5449	104	58	81	21	2	0	0	0	18.5	0.69	100
DO038_DBSCAN_round1_1	2381667	64767	12368	247	96.4029	98.5294	17.0747	50.0062	Bacteria	Firmicutes	Clostridia	Clostridiales	Lachnospiraceae	Anaerotignum	Anaerotignum sp. KCTC 15736	2358141	o__Clostridiales	(UID1212)	172	263	149	19	241	3	0	0	0	89.93	0.84	0
DO038_DBSCAN_round105_11	751509	22680	5163	146	23.741	94.2857	10.6948	59.6601	Bacteria	Firmicutes	Clostridia	Clostridiales	unclassified	unclassified	uncultured Clostridiales bacterium	172733	k__Bacteria	(UID203)	5449	98	58	77	20	1	0	0	0	25.52	1.72	0
DO038_DBSCAN_round12_1	3149930	99046	33106	170	30.9353	91.4894	33.1397	53.7439	Bacteria	Firmicutes	Clostridia	Clostridiales	Lachnospiraceae	Acetatifactor	Acetatifactor muris	879566	k__Bacteria	(UID203)	5449	103	57	79	22	1	1	0	0	33.33	5.26	25
DO038_DBSCAN_round13_6	931729	38741	5972	154	20.1439	100	15.3966	61.1952	Bacteria	Firmicutes	Clostridia	Clostridiales	Ruminococcaceae	Faecalibacterium	unclassified	216851	k__Bacteria	(UID203)	5449	98	58	77	20	1	0	0	0	31.03	1.72	100
DO038_DBSCAN_round19_1	1859697	73755	20797	151	24.4604	94.4444	39.7223	55.5069	Bacteria	unclassified	unclassified	unclassified	unclassified	unclassified	bacterium D16-50	2320112	k__Bacteria	(UID203)	5449	103	57	82	20	1	0	0	0	33.33	1.75	100
DO038_DBSCAN_round2_1	2688831	234743	45812	84	94.964	93.617	43.5338	53.9359	Bacteria	Bacteroidetes	Bacteroidia	Bacteroidales	Muribaculaceae	Duncaniella	unclassified	2518495	o__Bacteroidales	(UID2617)	213	406	265	29	366	11	0	0	0	92.55	1.5	0
DO038_DBSCAN_round2_10	3541974	67216	10568	407	91.3669	96.9466	10.3061	46.8481	Bacteria	Firmicutes	Clostridia	Clostridiales	Lachnospiraceae	Roseburia	unclassified	841	o__Clostridiales	(UID1212)	172	263	149	31	228	4	0	0	0	87.89	2.01	0
DO038_DBSCAN_round2_11	3779385	66355	17202	280	92.8058	96.2687	14.7915	45.1922	Bacteria	Firmicutes	Clostridia	Clostridiales	Lachnospiraceae	unclassified	Lachnospiraceae bacterium 28-4	397287	f__Lachnospiraceae	(UID1255)	90	354	174	21	331	2	0	0	0	93.62	1.15	0
DO038_DBSCAN_round2_12	2185170	51978	10265	247	88.4892	97.619	15.3709	59.7097	Bacteria	Firmicutes	Clostridia	Clostridiales	Ruminococcaceae	Angelakisella	Angelakisella massiliensis	1871018	o__Clostridiales	(UID1212)	172	263	149	47	215	1	0	0	0	81.97	0.67	0
DO038_DBSCAN_round2_13	2647572	48287	12574	272	79.8561	96.5217	10.8156	46.0413	Bacteria	Firmicutes	Clostridia	Clostridiales	Eubacteriaceae	Eubacterium	Eubacterium sp. 14-2	1235790	f__Lachnospiraceae	(UID1255)	90	354	174	44	302	8	0	0	0	86.92	2.79	12.5
DO038_DBSCAN_round2_14	1527252	36185	7064	244	59.7122	100	16.7146	61.5501	Bacteria	Actinobacteria	Coriobacteriia	Eggerthellales	Eggerthellaceae	Enterorhabdus	Enterorhabdus caecimuris	671266	p__Actinobacteria	(UID2112)	31	211	124	100	111	0	0	0	0	43.07	0	0
DO038_DBSCAN_round2_15	2125265	32134	8543	280	86.3309	95.2381	20.2144	35.7628	Bacteria	Firmicutes	Bacilli	Lactobacillales	Streptococcaceae	Lactococcus	Lactococcus lactis	1358	o__Lactobacillales	(UID543)	294	472	265	49	412	11	0	0	0	87.19	2.08	45.45
DO038_DBSCAN_round2_16	1940566	21397	8159	274	87.0504	97.5806	21.0767	29.4112	Bacteria	Firmicutes	Erysipelotrichia	Erysipelotrichales	Erysipelotrichaceae	Erysipelatoclostridium	[Clostridium] cocleatum	69824	k__Bacteria	(UID2372)	131	177	106	21	156	0	0	0	0	85.85	0	0
DO038_DBSCAN_round2_2	2588762	194152	54447	69	95.6835	99.2537	30.2874	55.4297	Bacteria	Bacteroidetes	Bacteroidia	Bacteroidales	Muribaculaceae	unclassified	unclassified	2005473	o__Bacteroidales	(UID2617)	213	406	265	6	399	1	0	0	0	98.93	0.38	0
DO038_DBSCAN_round2_3	4006163	175266	56502	97	99.2806	95.8333	27.5917	46.1453	Bacteria	Firmicutes	Clostridia	Clostridiales	Lachnospiraceae	unclassified	Lachnospiraceae bacterium A4	397291	f__Lachnospiraceae	(UID1255)	90	354	174	9	340	5	0	0	0	96.44	2.59	0
DO038_DBSCAN_round2_4	4501222	173610	53715	121	98.5612	96.4789	17.4316	49.9375	Bacteria	Firmicutes	Clostridia	Clostridiales	Lachnospiraceae	unclassified	unclassified	186803	f__Lachnospiraceae	(UID1255)	90	354	174	12	339	3	0	0	0	96.58	1.34	33.33
DO038_DBSCAN_round2_5	3053875	147624	59591	68	100	98.5816	91.5419	45.2266	Bacteria	Firmicutes	Clostridia	Clostridiales	Lachnospiraceae	Roseburia	Roseburia sp. 1XD42-69	2320088	f__Lachnospiraceae	(UID1286)	57	420	207	7	412	1	0	0	0	97.52	0.48	0
DO038_DBSCAN_round2_6	1678718	133576	27853	84	94.964	99.2481	49.8486	33.7916	Bacteria	Firmicutes	Clostridia	Clostridiales	Ruminococcaceae	Subdoligranulum	unclassified	292632	c__Clostridia	(UID1118)	387	223	124	8	215	0	0	0	0	95.03	0	0
DO038_DBSCAN_round2_7	2394267	124224	35430	103	92.8058	99.2308	15.2299	51.0455	Bacteria	Bacteroidetes	Bacteroidia	Bacteroidales	Bacteroidaceae	Bacteroides	unclassified	816	o__Bacteroidales	(UID2617)	213	406	265	13	391	2	0	0	0	95.47	0.57	0
DO038_DBSCAN_round2_8	2296844	76735	18192	165	89.2086	99.2	13.4648	56.6809	Bacteria	Bacteroidetes	Bacteroidia	Bacteroidales	Bacteroidaceae	Bacteroides	unclassified	816	o__Bacteroidales	(UID2617)	213	406	265	25	381	0	0	0	0	94.03	0	0
DO038_DBSCAN_round3_0	27825453	319355	9338	3494	100	95.2055	46.7631	48.9826	Bacteria	Firmicutes	Clostridia	Clostridiales	Lachnospiraceae	Lachnoclostridium	unclassified	1506553	f__Lachnospiraceae	(UID1255)	90	354	174	4	168	68	50	30	34	98.56	161.98	3.04
DO038_DBSCAN_round3_13	1841824	40808	6031	316	66.9065	100	8.9881	51.5594	Bacteria	Firmicutes	Clostridia	Clostridiales	Lachnospiraceae	unclassified	Lachnospiraceae bacterium AM48-27BH	2292271	o__Clostridiales	(UID1226)	155	278	158	115	163	0	0	0	0	55.03	0	0
DO038_DBSCAN_round3_15	2373484	39054	8759	315	68.3453	95	9.45903	41.3659	Bacteria	Firmicutes	Clostridia	Clostridiales	Lachnospiraceae	unclassified	Lachnospiraceae bacterium 3-1	397288	f__Lachnospiraceae	(UID1255)	90	354	174	99	253	2	0	0	0	75.15	1.15	0
DO038_DBSCAN_round3_2	5906569	161533	44222	261	68.3453	92.233	38.794	50.4498	Bacteria	Firmicutes	Clostridia	Clostridiales	Lachnospiraceae	Acetatifactor	Acetatifactor muris	879566	f__Lachnospiraceae	(UID1286)	57	420	207	75	303	40	1	0	1	89.48	16.03	10.34
DO038_DBSCAN_round3_23	44098	28472	28472	4	23.741	100	50.151	48.6281	Bacteria	Firmicutes	Clostridia	Clostridiales	Lachnospiraceae	Coprococcus	Coprococcus sp. AM27-12LB	2293092	f__Lachnospiraceae	(UID1255)	90	354	174	318	36	0	0	0	0	1.15	0	0
DO038_DBSCAN_round3_26	1547316	23271	5411	295	62.5899	98.8636	7.90276	37.7754	Bacteria	unclassified	unclassified	unclassified	unclassified	unclassified	bacterium 1XD42-8	2320102	o__Clostridiales	(UID1226)	155	278	158	118	159	1	0	0	0	50.19	0.02	0
DO038_DBSCAN_round3_30	957093	18379	6541	157	38.1295	100	14.7233	62.8573	Bacteria	Firmicutes	Clostridia	Clostridiales	Ruminococcaceae	Pseudoflavonifractor	Pseudoflavonifractor sp. An85	1965661	o__Clostridiales	(UID1212)	172	257	149	162	95	0	0	0	0	35.16	0	0
DO038_DBSCAN_round3_5	3544003	77490	17422	265	97.1223	97.1223	19.1349	34.2374	Bacteria	Firmicutes	Clostridia	Clostridiales	Clostridiaceae	Clostridium	unclassified	1485	o__Clostridiales	(UID1226)	155	278	158	9	266	3	0	0	0	95.89	1.48	0
DO038_DBSCAN_round3_6	2538646	76475	23890	156	95.6835	99.2537	14.8189	47.2166	Bacteria	Bacteroidetes	Bacteroidia	Bacteroidales	Muribaculaceae	unclassified	Muribaculaceae bacterium Isolate-036 (Harlan)	2486460	o__Bacteroidales	(UID2617)	213	406	265	13	392	1	0	0	0	96.1	0.38	0
DO038_DBSCAN_round3_8	2930031	69761	8671	400	33.0935	100	17.9326	46.6076	Bacteria	Bacteroidetes	Bacteroidia	Bacteroidales	Bacteroidaceae	Bacteroides	unclassified	816	k__Bacteria	(UID203)	5449	104	58	72	32	0	0	0	0	34.5	0	0
DO038_DBSCAN_round38_2	1072441	87751	32923	43	25.8993	97.2973	35.9207	56.52	Bacteria	Firmicutes	Clostridia	Clostridiales	Lachnospiraceae	Acetatifactor	Acetatifactor muris	879566	k__Bacteria	(UID203)	5449	103	57	80	22	1	0	0	0	35.09	1.75	0
DO038_DBSCAN_round4_7	301352	82613	41820	13	30.2158	100	31.3147	56.0849	Bacteria	Firmicutes	Clostridia	Clostridiales	Lachnospiraceae	Acetatifactor	Acetatifactor muris	879566	f__Lachnospiraceae	(UID1255)	90	354	174	291	63	0	0	0	0	9.77	0	0
DO038_DBSCAN_round5_25	1319681	19920	4643	274	28.777	95.2381	8.53546	49.1309	Bacteria	Firmicutes	Clostridia	Clostridiales	Lachnospiraceae	Lachnoclostridium	Lachnoclostridium sp. An131	1965555	o__Clostridiales	(UID1226)	155	278	158	179	97	2	0	0	0	40.12	0.95	100
DO038_DBSCAN_round6_29	713455	36176	7657	106	29.4964	95.3488	32.59	61.1772	Bacteria	Firmicutes	Clostridia	Clostridiales	Oscillospiraceae	Oscillibacter	unclassified	459786	k__Bacteria	(UID203)	5449	104	58	78	25	1	0	0	0	36.21	1.72	0
DO038_DBSCAN_round6_36	1632643	32733	9631	197	43.8849	92.4242	98.9116	64.2673	Bacteria	Firmicutes	Clostridia	Clostridiales	Oscillospiraceae	Oscillibacter	unclassified	459786	o__Clostridiales	(UID1212)	172	263	149	146	106	10	1	0	0	48.55	6.88	15.38
DO038_DBSCAN_round6_39	1390175	30821	6829	218	20.1439	96.5517	19.0463	59.5801	Bacteria	Firmicutes	Clostridia	Clostridiales	Oscillospiraceae	Oscillibacter	Oscillibacter sp. 1-3	1235797	k__Bacteria	(UID203)	5449	104	58	85	18	1	0	0	0	20.69	1.72	0
DO038_DBSCAN_round6_46	1732155	27966	7575	252	34.5324	94.1176	9.77864	48.4466	Bacteria	Firmicutes	Clostridia	Clostridiales	Lachnospiraceae	Dorea	Dorea sp. 5-2	1235798	k__Bacteria	(UID203)	5449	104	58	70	34	0	0	0	0	40.63	0	0
DO038_DBSCAN_round6_74	378327	19123	6287	60	21.5827	100	23.4599	62.1373	Bacteria	Firmicutes	Clostridia	Clostridiales	Oscillospiraceae	Oscillibacter	Oscillibacter sp. 1-3	1235797	root	(UID1)	5656	56	24	54	2	0	0	0	0	8.33	0	0
DO038_DBSCAN_round6_78	949703	18480	7242	140	26.6187	100	28.3814	63.8575	Bacteria	Firmicutes	Clostridia	Clostridiales	Oscillospiraceae	Oscillibacter	Oscillibacter sp. 1-3	1235797	k__Bacteria	(UID203)	5449	104	58	76	28	0	0	0	0	37.24	0	0
DO038_DBSCAN_round7_12	800149	57478	15477	68	33.0935	97.8723	12.5004	50.1012	Bacteria	Firmicutes	Clostridia	Clostridiales	Lachnospiraceae	Dorea	Dorea sp. 5-2	1235798	f__Lachnospiraceae	(UID1256)	33	333	171	228	105	0	0	0	0	32.04	0	0
DO038_DBSCAN_round7_130	76424	19303	6254	12	22.3022	100	52.458	56.091	Bacteria	Firmicutes	Clostridia	Clostridiales	Lachnospiraceae	Acetatifactor	Acetatifactor muris	879566	f__Lachnospiraceae	(UID1286)	57	420	207	379	41	0	0	0	0	3.5	0	0
DO038_DBSCAN_round8_13	1717967	46515	12804	175	24.4604	97.1429	12.5464	47.0674	Bacteria	Firmicutes	Clostridia	Clostridiales	Lachnospiraceae	Dorea	Dorea sp. 5-2	1235798	k__Bacteria	(UID203)	5449	104	58	76	28	0	0	0	0	37.24	0	0
DO039_DBSCAN_round1_1	3601591	276888	114832	56	98.5612	95.8042	105.128	45.0306	Bacteria	Firmicutes	Clostridia	Clostridiales	Lachnospiraceae	unclassified	Lachnospiraceae bacterium 28-4	397287	f__Lachnospiraceae	(UID1255)	90	354	174	14	339	1	0	0	0	96.76	0.11	0
DO039_DBSCAN_round1_10	5758449	38084	8946	754	92.0863	89.5105	24.6098	44.873	Bacteria	Firmicutes	Clostridia	Clostridiales	Lachnospiraceae	Dorea	Dorea sp. 5-2	1235798	f__Lachnospiraceae	(UID1256)	33	333	171	42	275	13	1	2	0	84.52	4.97	3.57
DO039_DBSCAN_round1_12	1925546	35486	7687	276	74.1007	99.0385	16.0738	43.7334	Bacteria	Firmicutes	Clostridia	Clostridiales	Lachnospiraceae	Roseburia	Roseburia sp. 1XD42-69	2320088	f__Lachnospiraceae	(UID1255)	90	354	174	105	246	3	0	0	0	68.83	1.44	33.33
DO039_DBSCAN_round1_13	1735098	33784	8566	228	45.3237	96.9231	21.1897	55.9081	Bacteria	Bacteroidetes	Bacteroidia	Bacteroidales	Prevotellaceae	Prevotella	Prevotella sp. CAG:873	1262936	k__Bacteria	(UID203)	5449	104	58	54	48	2	0	0	0	68.97	3.45	0
DO039_DBSCAN_round1_17	1163920	28408	6635	182	76.9784	99.0741	33.344	34.6124	Bacteria	Firmicutes	Clostridia	Clostridiales	Clostridiaceae	Clostridium	Clostridium sp. CAG:349	1262797	o__Clostridiales	(UID1120)	304	250	143	66	183	1	0	0	0	69.22	0.7	100
DO039_DBSCAN_round1_2	2607722	208636	72916	53	96.4029	98.5294	84.1868	55.2809	Bacteria	Bacteroidetes	Bacteroidia	Bacteroidales	Muribaculaceae	unclassified	unclassified	2005473	o__Bacteroidales	(UID2617)	213	406	265	2	403	1	0	0	0	99.43	0.38	0
DO039_DBSCAN_round1_4	2837950	138812	35240	121	99.2806	96.5035	31.6852	45.3529	Bacteria	Firmicutes	Clostridia	Clostridiales	Lachnospiraceae	Roseburia	Roseburia sp. 1XD42-69	2320088	f__Lachnospiraceae	(UID1255)	90	354	174	5	348	1	0	0	0	97.99	0.57	0
DO039_DBSCAN_round1_5	5027988	79375	23250	341	98.5612	91.3333	58.6796	55.9096	Bacteria	Firmicutes	Clostridia	Clostridiales	Lachnospiraceae	Acetatifactor	Acetatifactor muris	879566	f__Lachnospiraceae	(UID1286)	57	420	207	17	390	13	0	0	0	93.47	3.62	7.69
DO039_DBSCAN_round1_6	3649842	65807	13517	345	85.6115	97.541	20.0603	51.2799	Bacteria	Firmicutes	Clostridia	Clostridiales	Lachnospiraceae	Blautia	unclassified	572511	f__Lachnospiraceae	(UID1286)	57	420	207	52	365	3	0	0	0	85.85	1.45	0
DO039_DBSCAN_round13_12	743730	13055	4907	156	20.8633	96.6667	20.1637	62.6846	Bacteria	unclassified	unclassified	unclassified	unclassified	unclassified	bacterium 1xD42-67	2320107	k__Bacteria	(UID203)	5449	98	58	77	20	1	0	0	0	24.83	1.72	100
DO039_DBSCAN_round2_0	16351389	301027	6325	2599	93.5252	99.2366	34.1148	55.2244	Bacteria	Firmicutes	Clostridia	Clostridiales	Oscillospiraceae	Oscillibacter	unclassified	459786	o__Clostridiales	(UID1212)	172	263	149	8	130	33	43	32	17	96.98	147.68	4.61
DO039_DBSCAN_round3_0	2494869	168718	55654	61	62.5899	98.8636	45.2836	51.9417	Bacteria	Firmicutes	Clostridia	Clostridiales	Lachnospiraceae	Acetatifactor	Acetatifactor muris	879566	f__Lachnospiraceae	(UID1255)	90	354	174	113	239	2	0	0	0	72.69	0.77	0
DO039_DBSCAN_round4_2	4462138	71733	13654	437	47.482	92.9577	30.9719	49.504	Bacteria	Firmicutes	Clostridia	Clostridiales	Lachnospiraceae	Acetatifactor	Acetatifactor muris	879566	k__Bacteria	(UID203)	5449	103	57	63	38	1	1	0	0	56.94	5.26	25
DO039_DBSCAN_round5_17	965093	24730	11046	100	23.741	94.2857	46.4887	63.8907	Bacteria	Firmicutes	Clostridia	Clostridiales	Oscillospiraceae	Oscillibacter	Oscillibacter sp. 1-3	1235797	k__Bacteria	(UID203)	5449	104	58	81	18	5	0	0	0	31.35	6.9	20
DO039_DBSCAN_round93_8	559686	25905	6314	98	34.5324	87.2727	41.4367	63.863	Bacteria	Firmicutes	Clostridia	Clostridiales	unclassified	unclassified	Clostridiales bacterium Choco116	2109689	o__Clostridiales	(UID1212)	172	263	149	189	67	3	4	0	0	21.52	3.36	13.33
DO040_DBSCAN_round1_1	2347546	32689	9574	274	95.6835	100	15.8715	58.8469	Bacteria	Firmicutes	Clostridia	Clostridiales	Ruminococcaceae	Massilimaliae	Massilimaliae massiliensis	1852384	o__Clostridiales	(UID1212)	172	263	149	21	241	1	0	0	0	89.6	0.67	0
DO040_DBSCAN_round2_1	2884795	188060	62143	72	97.8417	97.1429	58.3705	45.2425	Bacteria	Firmicutes	Clostridia	Clostridiales	Lachnospiraceae	Roseburia	Roseburia sp. 1XD42-69	2320088	f__Lachnospiraceae	(UID1255)	90	354	174	5	348	1	0	0	0	98.19	0.57	0
DO040_DBSCAN_round2_2	3618335	70653	14546	322	93.5252	97.0149	12.8231	47.2583	Bacteria	Firmicutes	Clostridia	Clostridiales	Lachnospiraceae	unclassified	Lachnospiraceae bacterium A4	397291	f__Lachnospiraceae	(UID1255)	90	354	174	29	320	5	0	0	0	87.84	2.3	0
DO040_DBSCAN_round3_1	3925376	106457	27436	209	92.0863	98.4615	14.873	51.0266	Bacteria	Firmicutes	Clostridia	Clostridiales	Lachnospiraceae	Robinsoniella	unclassified	588605	f__Lachnospiraceae	(UID1255)	90	354	174	20	332	2	0	0	0	94.76	1.15	0
DO040_DBSCAN_round30_10	1752477	41083	10448	200	31.6547	95.6522	28.2109	62.12	Bacteria	Firmicutes	Clostridia	Clostridiales	Oscillospiraceae	Oscillibacter	unclassified	459786	k__Bacteria	(UID203)	5449	104	58	71	30	3	0	0	0	48.72	5.17	33.33
DO040_DBSCAN_round305_11	247418	18238	5370	46	20.8633	96.6667	24.4262	63.4542	Bacteria	Firmicutes	Clostridia	Clostridiales	Oscillospiraceae	Oscillibacter	unclassified	459786	k__Bacteria	(UID203)	5449	104	58	77	26	1	0	0	0	28.06	0.86	0
DO040_DBSCAN_round306_4	733222	15716	5331	138	25.8993	94.7368	29.2279	62.4823	Bacteria	Firmicutes	Clostridia	Clostridiales	Oscillospiraceae	Oscillibacter	unclassified	459786	o__Clostridiales	(UID1212)	172	263	149	202	56	5	0	0	0	22.17	2.68	0
DO040_DBSCAN_round4_0	22787442	296704	10886	2685	99.2806	92	40.5233	51.4205	Bacteria	Firmicutes	Clostridia	Clostridiales	Lachnospiraceae	Lachnoclostridium	unclassified	1506553	f__Lachnospiraceae	(UID1286)	57	420	207	5	180	89	76	45	25	98.39	145.3	4.2
DO040_DBSCAN_round4_1	2428334	230738	51518	82	89.9281	95.4198	27.4926	57.7047	Bacteria	Firmicutes	Clostridia	Clostridiales	Oscillospiraceae	Oscillibacter	unclassified	459786	o__Clostridiales	(UID1212)	172	263	149	19	237	7	0	0	0	91.61	3.58	42.86
DO040_DBSCAN_round4_19	35346	26671	26671	3	23.741	100	38.7196	48.4638	Bacteria	Firmicutes	Clostridia	Clostridiales	Lachnospiraceae	unclassified	Lachnospiraceae bacterium 3-2	1235799	f__Lachnospiraceae	(UID1255)	90	354	174	318	36	0	0	0	0	1.15	0	0
DO040_DBSCAN_round4_2	5190211	183212	59567	179	70.5036	96.0784	37.421	50.6922	Bacteria	Firmicutes	Clostridia	Clostridiales	Lachnospiraceae	Acetatifactor	Acetatifactor muris	879566	f__Lachnospiraceae	(UID1255)	90	354	174	59	284	10	1	0	0	91.84	5.94	15.38
DO040_DBSCAN_round4_21	1575045	23247	7006	239	54.6763	96.2025	16.4474	61.9033	Bacteria	Firmicutes	Negativicutes	Acidaminococcales	Acidaminococcaceae	Acidaminococcus	unclassified	904	o__Clostridiales	(UID1212)	172	257	149	120	134	3	0	0	0	59.59	2.01	0
DO040_DBSCAN_round4_3	4084267	168125	53061	130	95.6835	95.6835	80.0128	45.2252	Bacteria	Firmicutes	Clostridia	Clostridiales	Lachnospiraceae	unclassified	Lachnospiraceae bacterium 28-4	397287	f__Lachnospiraceae	(UID1255)	90	354	174	19	332	3	0	0	0	96.17	1.26	0
DO040_DBSCAN_round4_36	997198	16690	5050	201	30.9353	100	8.2145	59.9802	Bacteria	Firmicutes	Clostridia	Clostridiales	Ruminococcaceae	Acutalibacter	Acutalibacter sp. 1XD8-33	2320081	o__Clostridiales	(UID1212)	172	263	149	174	88	1	0	0	0	36.5	0.34	100
DO040_DBSCAN_round4_4	2802835	124462	44999	85	99.2806	98.5714	20.6192	45.7074	Bacteria	Firmicutes	Clostridia	Clostridiales	Lachnospiraceae	Roseburia	Roseburia sp. 1XD42-69	2320088	f__Lachnospiraceae	(UID1286)	57	420	207	14	406	0	0	0	0	94.63	0	0
DO040_DBSCAN_round4_51	182622	12701	3948	42	25.8993	100	13.7242	37.455	Bacteria	Firmicutes	Bacilli	Lactobacillales	Streptococcaceae	Lactococcus	Lactococcus lactis	1358	o__Lactobacillales	(UID543)	294	472	265	411	61	0	0	0	0	4.81	0	0
DO040_DBSCAN_round5_9	1246157	39561	8160	180	43.8849	100	10.2112	60.2157	Bacteria	Firmicutes	Clostridia	Clostridiales	Ruminococcaceae	Pseudoflavonifractor	Pseudoflavonifractor sp. AF19-9AC	2292244	o__Clostridiales	(UID1212)	172	257	149	137	120	0	0	0	0	48.24	0	0
DO040_DBSCAN_round6_23	619494	32454	11898	59	23.0216	100	47.5154	63.0855	Bacteria	Firmicutes	Clostridia	Clostridiales	Oscillospiraceae	Oscillibacter	Oscillibacter sp. 1-3	1235797	root	(UID1)	5656	56	24	54	2	0	0	0	0	8.33	0	0
DO040_DBSCAN_round6_41	998823	27195	9793	120	28.777	95.2381	11.3666	49.9633	Bacteria	Firmicutes	Clostridia	Clostridiales	Lachnospiraceae	Dorea	Dorea sp. 5-2	1235798	k__Bacteria	(UID203)	5449	103	57	70	33	0	0	0	0	33.68	0	0
DO040_DBSCAN_round85_19	460568	26942	11825	42	25.8993	97.2973	12.1259	49.7488	Bacteria	Firmicutes	Clostridia	Clostridiales	Lachnospiraceae	Dorea	Dorea sp. 5-2	1235798	k__Bacteria	(UID203)	5449	104	58	79	25	0	0	0	0	33.79	0	0
DO040_DBSCAN_round86_6	1534883	33462	9437	196	20.1439	93.3333	11.7982	48.0042	Bacteria	Firmicutes	Clostridia	Clostridiales	Lachnospiraceae	Dorea	Dorea sp. 5-2	1235798	k__Bacteria	(UID203)	5449	103	57	91	11	1	0	0	0	16.37	1.75	100
DO041_DBSCAN_round1_0	10810294	249290	7926	1489	98.5612	98.5612	45.0727	51.3531	Bacteria	Firmicutes	Clostridia	Clostridiales	Lachnospiraceae	Lachnoclostridium	unclassified	1506553	k__Bacteria	(UID2982)	88	229	147	4	168	32	18	4	3	97.62	49.75	1.32
DO041_DBSCAN_round2_0	2644283	185598	49380	107	95.6835	95	165.396	55.385	Bacteria	Bacteroidetes	Bacteroidia	Bacteroidales	Muribaculaceae	unclassified	unclassified	2005473	o__Bacteroidales	(UID2617)	213	406	265	5	383	18	0	0	0	99.06	4.65	5.56
DO041_DBSCAN_round2_12	737560	10062	4348	170	21.5827	100	16.1164	54.9863	Bacteria	Bacteroidetes	Bacteroidia	Bacteroidales	Muribaculaceae	unclassified	Muribaculaceae bacterium Isolate-036 (Harlan)	2486460	k__Bacteria	(UID203)	5449	104	58	80	24	0	0	0	0	28.76	0	0
DO041_DBSCAN_round2_14	135197	8321	3993	33	28.777	100	18.7735	32.6435	Bacteria	Firmicutes	Erysipelotrichia	Erysipelotrichales	Erysipelotrichaceae	Erysipelatoclostridium	[Clostridium] cocleatum	69824	k__Bacteria	(UID2372)	131	177	106	123	54	0	0	0	0	17.62	0	0
DO041_DBSCAN_round2_3	2150575	61131	16668	179	79.1367	99.0991	37.6716	54.5346	Bacteria	Bacteroidetes	Bacteroidia	Bacteroidales	Bacteroidaceae	Bacteroides	unclassified	816	o__Bacteroidales	(UID2617)	213	406	265	66	336	4	0	0	0	86.26	0.96	0
DO041_DBSCAN_round2_4	2021381	21992	6335	332	47.482	95.6522	20.0382	46.6841	Bacteria	Firmicutes	Clostridia	Clostridiales	Lachnospiraceae	unclassified	Lachnospiraceae bacterium 28-4	397287	f__Lachnospiraceae	(UID1255)	90	354	174	173	179	2	0	0	0	56.77	0.86	0
DO041_DBSCAN_round2_6	1070762	19929	4796	221	51.0791	98.6111	19.0487	43.9172	Bacteria	Firmicutes	Clostridia	Clostridiales	Lachnospiraceae	Roseburia	Roseburia sp. 1XD42-69	2320088	f__Lachnospiraceae	(UID1286)	57	420	207	224	192	4	0	0	0	41.31	1.01	0
DO041_DBSCAN_round2_7	1527584	17207	6202	267	46.7626	98.4848	18.9382	46.8256	Bacteria	Firmicutes	Clostridia	Clostridiales	Lachnospiraceae	Roseburia	Roseburia sp. 1XD42-69	2320088	f__Lachnospiraceae	(UID1286)	57	420	207	216	202	2	0	0	0	48.61	0.58	50
DO041_DBSCAN_round3_0	2449334	87082	24626	148	96.4029	95.7143	51.0206	57.5881	Bacteria	Firmicutes	Clostridia	Clostridiales	Oscillospiraceae	Oscillibacter	unclassified	459786	o__Clostridiales	(UID1212)	172	263	149	7	252	4	0	0	0	96.51	1.68	0
DO041_DBSCAN_round3_15	1276254	14514	4633	267	32.3741	97.8261	19.8285	48.765	Bacteria	Firmicutes	Clostridia	Clostridiales	Lachnospiraceae	Dorea	Dorea sp. 5-2	1235798	f__Lachnospiraceae	(UID1256)	33	333	171	203	129	1	0	0	0	39.59	0.06	100
DO041_DBSCAN_round3_4	3284556	39464	12042	336	81.295	94.958	25.6495	45.427	Bacteria	Firmicutes	Clostridia	Clostridiales	Lachnospiraceae	unclassified	Lachnospiraceae bacterium 28-4	397287	f__Lachnospiraceae	(UID1255)	90	354	174	61	290	3	0	0	0	81.56	1.72	0
DO041_DBSCAN_round3_8	3162661	22526	6150	548	54.6763	95	21.8937	57.1848	Bacteria	Firmicutes	Clostridia	Clostridiales	Lachnospiraceae	Acetatifactor	Acetatifactor muris	879566	f__Lachnospiraceae	(UID1255)	90	354	174	149	199	6	0	0	0	61.74	2.15	0
DO041_DBSCAN_round4_13	28898	17803	17803	3	24.4604	100	22.7698	47.8891	Bacteria	Bacteroidetes	Bacteroidia	Bacteroidales	Bacteroidaceae	Bacteroides	Bacteroides sp. CAG:927	1262753	o__Bacteroidales	(UID2617)	213	406	265	373	32	1	0	0	0	0.38	0.01	100
DO041_DBSCAN_round68_0	699626	30858	6978	106	22.3022	100	30.4934	48.9158	Bacteria	Bacteroidetes	Bacteroidia	Bacteroidales	unclassified	unclassified	Bacteroidales bacterium 52_46	1897040	o__Bacteroidales	(UID2617)	213	406	265	314	91	1	0	0	0	22.01	0.38	100
DO042_DBSCAN_round1_1	2892680	152494	61824	59	94.2446	98.4962	42.2023	45.4369	Bacteria	Firmicutes	Clostridia	Clostridiales	Lachnospiraceae	Roseburia	Roseburia sp. 1XD42-69	2320088	f__Lachnospiraceae	(UID1286)	57	420	207	27	392	1	0	0	0	94.69	0.48	0
DO042_DBSCAN_round2_0	9986829	516323	7891	1359	98.5612	98.5612	75.6601	50.2271	Bacteria	Firmicutes	Clostridia	Clostridiales	Clostridiaceae	Clostridium	unclassified	1485	k__Bacteria	(UID2982)	88	229	147	3	168	33	18	7	0	97.96	48.24	0.78
DO042_DBSCAN_round2_3	2526790	144006	64774	61	96.4029	99.2593	319.951	55.4286	Bacteria	Bacteroidetes	Bacteroidia	Bacteroidales	Muribaculaceae	unclassified	unclassified	2005473	o__Bacteroidales	(UID2617)	213	406	265	5	400	1	0	0	0	98.68	0.38	0
DO042_DBSCAN_round2_4	2153142	38251	9524	267	93.5252	94.2029	23.5689	35.8141	Bacteria	Firmicutes	Bacilli	Lactobacillales	Streptococcaceae	Lactococcus	Lactococcus lactis	1358	o__Lactobacillales	(UID543)	294	472	265	30	436	6	0	0	0	91.04	1.57	83.33
DO042_DBSCAN_round2_5	2006211	30899	10068	230	90.6475	98.4375	11.3043	36.9957	Bacteria	Firmicutes	Erysipelotrichia	Erysipelotrichales	Erysipelotrichaceae	Turicibacter	Turicibacter sanguinis	154288	c__Bacilli	(UID285)	586	325	181	44	275	6	0	0	0	82.58	2.58	0
DO042_DBSCAN_round3_2	2507654	165656	66968	54	93.5252	99.2366	34.2745	50.759	Bacteria	Bacteroidetes	Bacteroidia	Bacteroidales	unclassified	unclassified	Bacteroidales bacterium 52_46	1897040	o__Bacteroidales	(UID2617)	213	406	265	6	399	1	0	0	0	97.92	0.38	0
DO042_DBSCAN_round4_0	4710550	320522	78584	235	90.6475	95.4545	112.19	47.7184	Bacteria	Bacteroidetes	Bacteroidia	Bacteroidales	Bacteroidaceae	Bacteroides	Bacteroides sp. CAG:927	1262753	o__Bacteroidales	(UID2617)	213	406	265	32	355	19	0	0	0	90.44	5.53	10.53
DO042_DBSCAN_round4_1	3597676	309853	120191	49	96.4029	95.7143	50.2088	44.9095	Bacteria	Firmicutes	Clostridia	Clostridiales	Lachnospiraceae	unclassified	Lachnospiraceae bacterium 28-4	397287	f__Lachnospiraceae	(UID1255)	90	354	174	19	333	2	0	0	0	95.98	0.21	50
DO042_DBSCAN_round4_10	2195822	50696	17860	165	91.3669	100	14.8593	53.2468	Bacteria	Bacteroidetes	Bacteroidia	Bacteroidales	Muribaculaceae	Duncaniella	unclassified	2518495	o__Bacteroidales	(UID2617)	213	406	265	26	378	2	0	0	0	92.52	0.57	50
DO042_DBSCAN_round4_13	2592081	31946	6960	392	38.1295	94.6429	9.86559	45.1459	Bacteria	Firmicutes	Clostridia	Clostridiales	Lachnospiraceae	unclassified	Lachnospiraceae bacterium 28-4	397287	k__Bacteria	(UID203)	5449	103	57	67	35	1	0	0	0	42.34	1.75	100
DO042_DBSCAN_round4_18	609518	21439	5083	115	31.6547	100	13.8833	60.2402	Bacteria	Actinobacteria	Coriobacteriia	Eggerthellales	Eggerthellaceae	Enterorhabdus	Enterorhabdus caecimuris	671266	p__Actinobacteria	(UID2112)	31	211	124	162	49	0	0	0	0	14.3	0	0
DO042_DBSCAN_round4_2	1834771	185076	41292	59	96.4029	95.0355	43.9439	34.4692	Bacteria	Firmicutes	Bacilli	Lactobacillales	Lactobacillaceae	Lactobacillus	Lactobacillus johnsonii	33959	g__Lactobacillus	(UID380)	58	449	129	6	443	0	0	0	0	98.19	0	0
DO042_DBSCAN_round4_28	618853	15842	4784	128	51.7986	100	14.6358	31.416	Bacteria	Firmicutes	Erysipelotrichia	Erysipelotrichales	Erysipelotrichaceae	Erysipelatoclostridium	[Clostridium] cocleatum	69824	k__Bacteria	(UID2372)	131	177	106	79	97	1	0	0	0	42.92	0.24	0
DO042_DBSCAN_round4_3	2437826	182810	55602	73	94.2446	97.7612	36.6353	55.9297	Bacteria	Bacteroidetes	Bacteroidia	Bacteroidales	Prevotellaceae	Prevotella	Prevotella sp. CAG:873	1262936	o__Bacteroidales	(UID2617)	213	406	265	28	372	6	0	0	0	91.38	1.34	0
DO042_DBSCAN_round4_30	871501	13597	4421	194	20.8633	100	7.79102	48.2705	Bacteria	Bacteroidetes	Bacteroidia	Bacteroidales	Muribaculaceae	unclassified	Muribaculaceae bacterium Isolate-036 (Harlan)	2486460	k__Bacteria	(UID203)	5449	104	58	84	20	0	0	0	0	25.08	0	0
DO042_DBSCAN_round4_4	2253966	177836	44359	83	92.8058	99.2308	61.2027	54.3675	Bacteria	Bacteroidetes	Bacteroidia	Bacteroidales	Prevotellaceae	Prevotella	Prevotella sp. CAG:873	1262936	o__Bacteroidales	(UID2617)	213	406	265	35	367	4	0	0	0	91.23	0.67	50
DO042_DBSCAN_round4_7	2803948	58045	14843	243	89.2086	100	13.8538	53.5453	Bacteria	Bacteroidetes	Bacteroidia	Bacteroidales	Muribaculaceae	unclassified	Muribaculaceae bacterium Isolate-110 (HZI)	2486473	o__Bacteroidales	(UID2617)	213	406	265	28	372	6	0	0	0	92.31	1.6	33.33
DO042_DBSCAN_round4_9	2455647	52589	11760	266	88.4892	95.3488	12.8071	48.6842	Bacteria	Firmicutes	Clostridia	Clostridiales	Lachnospiraceae	unclassified	Lachnospiraceae bacterium 3-2	1235799	f__Lachnospiraceae	(UID1256)	33	333	171	42	289	2	0	0	0	89.11	0.88	50
DO042_DBSCAN_round5_38	47436	17951	16949	4	38.8489	96.4286	31.5831	33.5821	Bacteria	Firmicutes	Clostridia	Clostridiales	Clostridiaceae	Clostridium	unclassified	1485	o__Clostridiales	(UID1375)	50	332	124	276	54	2	0	0	0	3.56	0.54	0
DO042_DBSCAN_round5_48	25665	16069	16069	2	29.4964	100	21.7455	34.51	Bacteria	Firmicutes	Clostridia	Clostridiales	Peptostreptococcaceae	Romboutsia	unclassified	1501226	o__Clostridiales	(UID1120)	304	249	142	207	42	0	0	0	0	1.97	0	0
DO042_DBSCAN_round6_29	868147	14825	4639	186	26.6187	92.5	20.2056	62.2919	Bacteria	Firmicutes	Clostridia	Clostridiales	Oscillospiraceae	Oscillibacter	Oscillibacter sp. 1-3	1235797	o__Clostridiales	(UID1212)	172	263	149	194	60	8	1	0	0	28.23	4.19	27.27
DO042_DBSCAN_round7_137	156593	5495	3972	40	20.8633	100	13.0316	31.382	Bacteria	Firmicutes	Clostridia	Clostridiales	Peptostreptococcaceae	Romboutsia	Romboutsia ilealis	1115758	k__Bacteria	(UID203)	5449	103	58	80	23	0	0	0	0	26.18	0	0
DO043_DBSCAN_round1_0	11597695	154977	12060	1412	94.964	94.2857	55.51	51.1506	Bacteria	Firmicutes	Clostridia	Clostridiales	Ruminococcaceae	Anaerotruncus	unclassified	244127	f__Lachnospiraceae	(UID1255)	90	354	174	13	200	90	39	10	2	97.16	74.6	3.83
DO043_DBSCAN_round1_1	2637591	134896	51891	62	96.4029	98.5294	167.256	55.3774	Bacteria	Bacteroidetes	Bacteroidia	Bacteroidales	Muribaculaceae	unclassified	unclassified	2005473	o__Bacteroidales	(UID2617)	213	406	265	2	403	1	0	0	0	99.43	0.38	0
DO043_DBSCAN_round1_10	2260322	49048	14405	204	71.9424	99.0099	29.8097	51.3362	Bacteria	Bacteroidetes	Bacteroidia	Bacteroidales	Bacteroidaceae	Bacteroides	unclassified	816	o__Bacteroidales	(UID2617)	213	406	265	49	354	3	0	0	0	92.89	0.85	33.33
DO043_DBSCAN_round1_11	1838414	41147	6419	304	67.6259	96.9072	32.0193	64.3856	Bacteria	Actinobacteria	Coriobacteriia	Eggerthellales	Eggerthellaceae	Enterorhabdus	Enterorhabdus caecimuris	671266	p__Actinobacteria	(UID2112)	31	211	124	76	132	3	0	0	0	58.88	0.4	66.67
DO043_DBSCAN_round1_12	2512640	32891	8250	347	86.3309	95.2381	20.8702	46.7048	Bacteria	Firmicutes	Clostridia	Clostridiales	Lachnospiraceae	unclassified	Lachnospiraceae bacterium 3-1	397288	f__Lachnospiraceae	(UID1255)	90	354	174	75	277	2	0	0	0	77.81	0.67	0
DO043_DBSCAN_round1_18	1169771	17627	5177	224	53.9568	97.4026	18.4408	51.1955	Bacteria	Firmicutes	Clostridia	Clostridiales	Lachnospiraceae	Anaerotignum	Anaerotignum sp. KCTC 15736	2358141	o__Clostridiales	(UID1212)	172	263	149	138	125	0	0	0	0	41.82	0	0
DO043_DBSCAN_round1_2	2642446	117438	30913	133	97.1223	98.5401	41.8035	56.1757	Bacteria	Verrucomicrobia	Verrucomicrobiae	Verrucomicrobiales	Akkermansiaceae	Akkermansia	Akkermansia muciniphila	239935	k__Bacteria	(UID2982)	88	229	147	5	223	1	0	0	0	97.88	0.34	100
DO043_DBSCAN_round1_25	674160	12308	4153	155	24.4604	100	14.9234	47.2437	Bacteria	Firmicutes	Clostridia	Clostridiales	Lachnospiraceae	Roseburia	Roseburia sp. 1XD42-69	2320088	f__Lachnospiraceae	(UID1286)	57	420	207	318	102	0	0	0	0	25.9	0	0
DO043_DBSCAN_round1_29	691460	10923	4296	159	35.2518	100	23.6732	55.4434	Bacteria	Bacteroidetes	Bacteroidia	Bacteroidales	Muribaculaceae	unclassified	Muribaculaceae bacterium Isolate-110 (HZI)	2486473	o__Bacteroidales	(UID2617)	213	406	265	282	124	0	0	0	0	24.97	0	0
DO043_DBSCAN_round1_36	113227	7099	4219	27	20.8633	100	15.9948	37.0035	Bacteria	Firmicutes	unclassified	unclassified	unclassified	unclassified	Firmicutes bacterium CAG:475	1263026	o__Clostridiales	(UID1120)	304	250	143	211	38	1	0	0	0	6.53	0.23	0
DO043_DBSCAN_round1_4	3833568	107020	24304	286	94.2446	97.7612	59.5986	47.9777	Bacteria	Bacteroidetes	Bacteroidia	Bacteroidales	Muribaculaceae	Duncaniella	unclassified	2518495	o__Bacteroidales	(UID2617)	213	406	265	5	397	4	0	0	0	98.86	1.32	0
DO043_DBSCAN_round1_5	2324161	75562	24222	140	94.964	99.2481	66.8692	53.1755	Bacteria	Bacteroidetes	Bacteroidia	Bacteroidales	Muribaculaceae	unclassified	unclassified	2005473	o__Bacteroidales	(UID2617)	213	406	265	13	391	2	0	0	0	96.16	0.75	50
DO043_DBSCAN_round1_6	2660747	73703	21751	170	99.2806	97.8723	38.1632	45.9761	Bacteria	Firmicutes	Clostridia	Clostridiales	Lachnospiraceae	Roseburia	Roseburia sp. 1XD42-69	2320088	f__Lachnospiraceae	(UID1286)	57	420	207	15	403	2	0	0	0	95.29	0.06	50
DO043_DBSCAN_round1_7	2401369	70014	24923	144	74.8201	98.1132	54.0133	54.5577	Bacteria	Bacteroidetes	Bacteroidia	Bacteroidales	Bacteroidaceae	Bacteroides	unclassified	816	o__Bacteroidales	(UID2617)	213	406	265	63	340	3	0	0	0	90.45	0.45	0
DO043_DBSCAN_round1_8	3770277	69890	23801	219	92.0863	95.5224	53.0693	45.5456	Bacteria	Firmicutes	Clostridia	Clostridiales	Lachnospiraceae	unclassified	Lachnospiraceae bacterium 28-4	397287	f__Lachnospiraceae	(UID1255)	90	354	174	32	319	3	0	0	0	90.9	1.26	0
DO043_DBSCAN_round105_5	1451508	65542	9486	188	35.2518	94.2308	39.2185	54.2365	Bacteria	Firmicutes	Clostridia	Clostridiales	Lachnospiraceae	unclassified	Lachnospiraceae bacterium A4	397291	f__Lachnospiraceae	(UID1286)	57	420	207	323	91	6	0	0	0	20.12	0.97	0
DO043_DBSCAN_round18_0	1591983	50908	12766	166	24.4604	91.8919	39.4599	55.1942	Bacteria	unclassified	unclassified	unclassified	unclassified	unclassified	bacterium D16-50	2320112	k__Bacteria	(UID203)	5449	103	57	87	15	1	0	0	0	24.72	1.75	0
DO043_DBSCAN_round2_0	2506314	112722	37198	123	94.964	99.2481	55.5295	57.8282	Bacteria	Firmicutes	Clostridia	Clostridiales	Oscillospiraceae	Oscillibacter	unclassified	459786	o__Clostridiales	(UID1212)	172	263	149	8	254	1	0	0	0	95.97	0.67	0
DO043_DBSCAN_round2_1	9019755	105694	14942	900	97.8417	93.1507	48.9911	47.4052	Bacteria	Firmicutes	Clostridia	Clostridiales	Ruminococcaceae	Ruminococcus	unclassified	1263	f__Lachnospiraceae	(UID1286)	57	420	207	11	387	20	2	0	0	96.75	7.83	11.54
DO043_DBSCAN_round2_5	2265684	39250	8777	299	64.7482	92.7835	33.6572	61.5346	Bacteria	Firmicutes	unclassified	unclassified	unclassified	unclassified	Firmicutes bacterium ASF500	1378168	o__Clostridiales	(UID1212)	172	257	149	78	178	1	0	0	0	78.19	0.67	100
DO043_DBSCAN_round3_11	2611126	28132	7631	385	69.7842	93.2692	23.845	48.1459	Bacteria	Firmicutes	Clostridia	Clostridiales	Lachnospiraceae	Dorea	Dorea sp. 5-2	1235798	f__Lachnospiraceae	(UID1256)	33	333	171	66	264	3	0	0	0	83.07	0.86	33.33
DO043_DBSCAN_round398_1	1736410	44881	10868	187	32.3741	93.75	24.6233	55.3368	Bacteria	Firmicutes	Clostridia	Clostridiales	Lachnospiraceae	Acetatifactor	Acetatifactor muris	879566	f__Lachnospiraceae	(UID1255)	90	354	174	220	134	0	0	0	0	39.87	0	0
DO043_DBSCAN_round398_125	17074	17074	17074	1	20.1439	100	58.4113	52.577	Bacteria	Bacteroidetes	Bacteroidia	Bacteroidales	unclassified	unclassified	unclassified	171549	o__Bacteroidales	(UID2617)	213	406	265	376	30	0	0	0	0	0.34	0	0
DO043_DBSCAN_round4_3	1776434	36818	10606	198	69.0647	95.0495	24.8042	60.1703	Bacteria	Firmicutes	Clostridia	Clostridiales	Ruminococcaceae	Anaerotruncus	unclassified	244127	o__Clostridiales	(UID1212)	172	257	149	64	188	5	0	0	0	78.39	1.34	60
DO043_DBSCAN_round5_12	1340343	32015	10674	153	43.1655	93.75	31.5276	63.7467	Bacteria	Firmicutes	Clostridia	Clostridiales	Oscillospiraceae	Oscillibacter	unclassified	459786	o__Clostridiales	(UID1212)	172	263	149	143	115	5	0	0	0	50.2	0.78	60
DO043_DBSCAN_round5_86	339178	12132	3976	79	39.5683	98.2143	24.9539	37.5991	Bacteria	Firmicutes	Bacilli	Lactobacillales	Streptococcaceae	Lactococcus	Lactococcus lactis	1358	o__Lactobacillales	(UID543)	294	472	265	353	119	0	0	0	0	17.03	0	0
DO043_DBSCAN_round6_0	1785642	96729	34717	69	47.482	92.9577	50.6993	57.5768	Bacteria	Firmicutes	Clostridia	Clostridiales	Lachnospiraceae	Acetatifactor	Acetatifactor muris	879566	f__Lachnospiraceae	(UID1286)	57	420	207	225	165	28	2	0	0	47.66	7.32	32.35
DO043_DBSCAN_round6_40	60697	23265	7289	7	22.3022	100	40.3885	54.3915	Bacteria	Firmicutes	Clostridia	Clostridiales	Lachnospiraceae	Acetatifactor	Acetatifactor muris	879566	f__Lachnospiraceae	(UID1286)	57	420	207	381	39	0	0	0	0	3.01	0	0
DO043_DBSCAN_round7_11	342386	26984	7747	51	28.777	100	33.3447	62.8425	Bacteria	Firmicutes	Clostridia	Clostridiales	Oscillospiraceae	Oscillibacter	Oscillibacter sp. 1-3	1235797	o__Clostridiales	(UID1212)	172	263	149	207	56	0	0	0	0	15.74	0	0
DO043_DBSCAN_round7_17	1467155	22091	5662	266	33.8129	94	27.1623	65.1639	Bacteria	Firmicutes	Clostridia	Clostridiales	Oscillospiraceae	Oscillibacter	Oscillibacter sp. 1-3	1235797	k__Bacteria	(UID203)	5449	104	58	68	34	2	0	0	0	49.47	3.45	0
DO043_DBSCAN_round8_4	961348	27337	4662	196	20.8633	96.6667	24.0743	62.0923	Bacteria	Firmicutes	Clostridia	Clostridiales	Oscillospiraceae	Oscillibacter	Oscillibacter sp. 1-3	1235797	k__Bacteria	(UID203)	5449	104	58	86	18	0	0	0	0	24.14	0	0
DO044_DBSCAN_round1_1	3416661	107516	41799	140	94.964	94.964	57.0002	43.5139	Bacteria	Firmicutes	Clostridia	Clostridiales	Lachnospiraceae	unclassified	Lachnospiraceae bacterium 28-4	397287	f__Lachnospiraceae	(UID1255)	90	354	174	17	335	2	0	0	0	96.61	0.77	0
DO044_DBSCAN_round1_10	172753	5921	3586	47	21.5827	100	21.2429	47.0412	Bacteria	Firmicutes	Clostridia	Clostridiales	Lachnospiraceae	Roseburia	Roseburia sp. 1XD42-69	2320088	f__Lachnospiraceae	(UID1286)	57	420	207	378	42	0	0	0	0	6.7	0	0
DO044_DBSCAN_round1_2	2534946	34846	6862	405	84.1727	98.3193	34.2971	56.1361	Bacteria	Firmicutes	Clostridia	Clostridiales	Oscillospiraceae	Oscillibacter	unclassified	459786	o__Clostridiales	(UID1212)	172	263	149	58	198	7	0	0	0	73.58	2.26	42.86
DO044_DBSCAN_round2_0	5846693	193153	26259	590	95.6835	95.6835	49.3403	47.8125	Bacteria	Firmicutes	Clostridia	Clostridiales	Lachnospiraceae	unclassified	Lachnospiraceae bacterium 28-4	397287	f__Lachnospiraceae	(UID1255)	90	354	174	12	282	45	14	1	0	96.87	31.03	1.08
DO044_DBSCAN_round2_1	3451697	122896	38809	153	95.6835	98.5185	50.3017	46.9575	Bacteria	Bacteroidetes	Bacteroidia	Bacteroidales	Bacteroidaceae	Bacteroides	Bacteroides uniformis	820	o__Bacteroidales	(UID2657)	160	492	269	13	479	0	0	0	0	95.91	0	0
DO044_DBSCAN_round2_16	1499016	19472	5297	287	26.6187	97.3684	24.9358	57.9133	Bacteria	Firmicutes	Clostridia	Clostridiales	Lachnospiraceae	Acetatifactor	Acetatifactor muris	879566	k__Bacteria	(UID203)	5449	103	57	83	19	1	0	0	0	27.37	1.75	0
DO044_DBSCAN_round3_0	3754758	55543	5673	676	53.2374	93.6709	37.4319	47.7527	Bacteria	Firmicutes	Clostridia	Clostridiales	Lachnospiraceae	Roseburia	unclassified	841	f__Lachnospiraceae	(UID1255)	90	354	174	163	182	7	2	0	0	49.6	2.11	0
DO044_DBSCAN_round3_5	1504829	23989	5367	284	29.4964	97.619	34.133	36.7447	Bacteria	Firmicutes	Clostridia	Clostridiales	Lachnospiraceae	Roseburia	Roseburia inulinivorans	360807	o__Clostridiales	(UID1226)	155	278	158	195	83	0	0	0	0	31.88	0	0
DO045_DBSCAN_round1_1	2536831	100259	27004	122	95.6835	98.5185	97.7686	55.5447	Bacteria	Bacteroidetes	Bacteroidia	Bacteroidales	Muribaculaceae	unclassified	unclassified	2005473	o__Bacteroidales	(UID2617)	213	406	265	7	393	6	0	0	0	98.3	1.82	16.67
DO045_DBSCAN_round1_2	2512677	51741	11832	269	92.0863	97.7099	53.1975	55.9838	Bacteria	Verrucomicrobia	Verrucomicrobiae	Verrucomicrobiales	Akkermansiaceae	Akkermansia	Akkermansia muciniphila	239935	k__Bacteria	(UID2982)	88	229	147	19	207	3	0	0	0	91.92	1.36	0
DO045_DBSCAN_round1_3	846258	12349	4398	189	40.2878	100	38.9741	48.4897	Bacteria	Firmicutes	Clostridia	Clostridiales	Lachnospiraceae	unclassified	Lachnospiraceae bacterium A2	397290	f__Lachnospiraceae	(UID1255)	90	354	174	245	109	0	0	0	0	24.31	0	0
DO045_DBSCAN_round2_0	5211601	208167	57946	407	100	95.8621	122.31	45.6201	Bacteria	Firmicutes	Clostridia	Clostridiales	Lachnospiraceae	unclassified	Lachnospiraceae bacterium 28-4	397287	f__Lachnospiraceae	(UID1255)	90	354	174	7	329	17	1	0	0	97.13	7.35	5
DO045_DBSCAN_round2_1	3060247	57050	12945	321	93.5252	99.2366	62.6713	48.5394	Bacteria	Bacteroidetes	Bacteroidia	Bacteroidales	Bacteroidaceae	Bacteroides	Bacteroides sp. CAG:927	1262753	o__Bacteroidales	(UID2617)	213	406	265	22	376	8	0	0	0	93.08	2.58	12.5
DO045_DBSCAN_round2_4	1677500	27465	5447	314	60.4317	96.5517	48.3102	56.6355	Bacteria	Firmicutes	Clostridia	Clostridiales	Oscillospiraceae	Oscillibacter	Oscillibacter sp. 1-3	1235797	o__Clostridiales	(UID1212)	172	263	149	125	131	7	0	0	0	42.89	1.7	0
DO045_DBSCAN_round2_5	1339230	20970	5821	236	29.4964	100	42.8292	55.1335	Bacteria	Bacteroidetes	Bacteroidia	Bacteroidales	Prevotellaceae	Prevotella	Prevotella sp. CAG:873	1262936	o__Bacteroidales	(UID2617)	213	406	265	215	190	1	0	0	0	53.28	0.02	0
DO045_DBSCAN_round3_6	537276	13643	4015	126	28.0576	95.122	48.0061	36.6932	Bacteria	Firmicutes	Clostridia	Clostridiales	Lachnospiraceae	Roseburia	Roseburia sp. 1XD42-69	2320088	o__Clostridiales	(UID1226)	155	278	158	213	64	1	0	0	0	18.81	0.02	0
DO045_DBSCAN_round4_4	2139433	17174	4524	461	23.0216	96.9697	41.6698	55.7217	Bacteria	Firmicutes	Clostridia	Clostridiales	Lachnospiraceae	Acetatifactor	Acetatifactor muris	879566	k__Bacteria	(UID203)	5449	103	57	76	26	1	0	0	0	34.48	1.75	0
DO046_DBSCAN_round1_1	3575052	235048	65959	84	99.2806	98.5714	44.8043	45.4799	Bacteria	Bacteroidetes	Bacteroidia	Bacteroidales	Tannerellaceae	Parabacteroides	Parabacteroides merdae	46503	o__Bacteroidales	(UID2621)	198	427	260	2	424	1	0	0	0	99.23	0.38	0
DO046_DBSCAN_round1_2	1596679	123665	20074	117	94.2446	99.2424	76.5075	33.8841	Bacteria	Firmicutes	Clostridia	Clostridiales	Ruminococcaceae	Subdoligranulum	unclassified	292632	c__Clostridia	(UID1118)	387	223	124	14	209	0	0	0	0	91.4	0	0
DO046_DBSCAN_round1_4	699002	20452	4752	149	51.0791	100	17.5309	30.8398	Bacteria	Firmicutes	Erysipelotrichia	Erysipelotrichales	Erysipelotrichaceae	Erysipelatoclostridium	[Clostridium] cocleatum	69824	k__Bacteria	(UID2372)	131	177	106	90	87	0	0	0	0	35.81	0	0
[truncated: 5,160 more rows]

## Sheet: TableS3
Supplementary Table 3. Narrow sense heritability for bacterial functions detected in the gut of DO mice consuming a High Fat/High Sucrose diet (n=264).
phenotype	heritability
K12524	0.72994
K04076	0.667399
K00362	0.656131
[truncated: 2,800 more rows]

## Sheet: TableS4
Supplementary Table 4. Narrow sense heritability for bacterial taxa detected in the gut of DO mice consuming a High Fat/High Sucrose diet (n=264).
[truncated: 188 more rows]

[truncated: 12 more sheets: TableS5, TableS6, TableS7, TableS8, TableS9, TableS10, TableS11, TableS12, TableS13, TableS14, TableS15, TableS16]
